# Supplementary material for: Spontaneous Genomic Variation as a Survival Strategy of Nosocomial Staphylococcus haemolyticus
Source: Microbiol Spectr. 2023 Mar 6;11(2):e02552-22. doi: 10.1128/spectrum.02552-22 (PMC10100732; doi:10.1128/spectrum.02552-22)
Supplement: Supplemental file 1 — Table S1. Download spectrum.02552-22-s0002.xls, XLS file, 0.03 MB [file spectrum.02552-22-s0002.xls]

## Sheet: Supplemental_Table_S1
Supplemental Table S1.Number of Single Nucleotide Polymorphisms (SNPs) observed between variants within each cluster (A-D).
Large Deletion
	d22C1	d22C2	d22C3	d22C4	d22C5	d25C3	d25C4	d25C5	d28C3	d28C4	d28C5	d13C4	d13C5	d16C4
d22C1	0	6	11	17	29	7	2	8	12	27	20	8	3	5
d22C2	6	0	11	21	31	9	4	10	14	29	22	10	5	7
d22C3	11	11	0	22	36	10	9	15	19	34	23	15	8	12
d22C4	17	21	22	0	44	18	17	23	27	40	31	21	18	20
d22C5	28	31	36	44	0	32	27	33	37	52	45	33	28	30
d25C3	7	9	10	18	32	0	5	11	15	28	19	11	6	8
d25C4	2	4	9	17	27	5	0	6	10	25	18	6	1	3
d25C5	8	10	15	23	33	11	6	0	16	29	24	10	7	9
d28C3	12	14	19	27	37	15	10	16	0	35	28	16	11	13
d28C4	27	29	34	40	52	28	25	29	35	0	43	27	26	28
d28C5	20	22	23	31	45	19	18	24	28	43	0	24	19	21
d13C4	8	10	15	21	33	11	6	10	16	27	24	0	7	9
d13C5	3	5	8	18	28	6	1	7	11	26	19	7	0	4
d16C4	5	7	12	20	30	8	3	9	13	28	21	9	4	0
Small Deletion (1)
	d13C3	d16C3	d16C5	d25C1	d25C2	d28C2	d34C4
d13C3	0	0	1	7	851	26	120
d16C3	0	0	1	7	851	26	120
d16C5	1	1	0	8	852	27	121
d25C1	7	7	8	0	856	31	123
d25C2	851	852	856	851	0	877	965
d28C2	26	26	27	31	877	0	144
d34C4	120	120	19	123	995	144	0
Small Deletion (2)
	d34C2	d34C3	d34C4
d34C2	0	61	130
d34C3	61	0	167
d34C4	130	167	0
Without Deletion
	d0C1	d0C2	d0C3	d0C4	d0C5	d13C1	d13C2	d16C1	d16C2	d28C1	d34C1
d0C1	0	80	66	112	393	193	91	57	58	87	91
d0C2	80	0	5	42	124	4	9	4	17	27	52
d0C3	66	5	0	42	124	4	5	3	16	27	19
d0C4	112	42	37	0	162	40	41	40	53	60	52
d0C5	393	124	125	162	0	124	125	124	137	148	138
d13C1	193	4	3	40	124	0	3	2	15	26	18
d13C2	91	5	4	41	125	3	0	3	14	27	19
d16C1	57	4	3	40	124	2	3	0	15	26	18
d16C2	58	17	16	53	137	15	14	15	0	39	29
d28C1	87	28	27	60	148	26	27	26	39	0	38
d34C1	91	20	19	50	138	18	19	18	29	38	0
