# Supplementary material for: Spontaneous Genomic Variation as a Survival Strategy of Nosocomial Staphylococcus haemolyticus
Source: Microbiol Spectr. 2023 Mar 6;11(2):e02552-22. doi: 10.1128/spectrum.02552-22 (PMC10100732; doi:10.1128/spectrum.02552-22)
Supplement: Supplemental file 2 — Table S2. Download spectrum.02552-22-s0003.xls, XLS file, 0.03 MB [file spectrum.02552-22-s0003.xls]

## Sheet: main.snp_matrix
Supplemental_Table S2_ Matrix of SNP pair counts among the 35 colonies without antibiotic
	HSM742d0C1	HSM742d0C2	HSM742d0C3	HSM742d0C4	HSM742d0C5	HSM742d13C1	HSM742d13C2	HSM742d13C3	HSM742d13C4	HSM742d13C5	HSM742d16C1	HSM742d16C2	HSM742d16C3	HSM742d16C4	HSM742d16C5	HSM742d22C1	HSM742d22C2	HSM742d22C3	HSM742d22C4	HSM742d22C5	HSM742d25C1	HSM742d25C2	HSM742d25C3	HSM742d25C4	HSM742d25C5	HSM742d28C1	HSM742d28C2	HSM742d28C3	HSM742d28C4	HSM742d28C5	HSM742d34C1	HSM742d34C2	HSM742d34C3	HSM742d34C4	HSM742d34C5	JCSC1435
HSM742d0C1	0	80	66	112	393	193	91	50	57	67	57	58	58	57	55	79	54	49	80	79	52	1030	63	53	63	87	188	60	70	69	91	57	133	179	123	5443		0	0
HSM742d0C2	80	0	56	106	409	153	81	42	51	57	49	48	50	51	47	71	44	43	36	73	46	1024	63	45	53	49	182	50	66	63	83	51	123	179	97	5459		193	12-193
HSM742d0C3	66	56	0	92	395	165	61	24	37	37	29	32	34	31	27	51	24	29	56	59	30	1008	47	25	33	71	166	34	52	45	67	31	109	165	107	5403		197	197-504
HSM742d0C4	112	106	92	0	421	221	103	78	87	93	85	84	86	87	69	105	78	77	108	109	80	1056	97	81	89	121	215	86	98	95	117	85	155	209	147	5439		995	995-1127
HSM742d0C5	393	409	395	421	0	393	406	381	386	396	386	387	389	388	370	408	381	378	411	408	379	1127	380	382	390	416	375	389	395	394	416	384	454	504	450	5687		5390	5390-6308
HSM742d13C1	193	153	165	221	393	0	190	151	166	166	158	161	161	158	156	178	153	156	155	188	157	1006	176	154	162	172	295	163	181	174	196	160	238	292	230	5502
HSM742d13C2	91	81	61	103	406	190	0	49	62	60	52	57	59	56	38	76	49	54	81	84	55	1033	72	50	58	96	191	59	77	70	92	56	134	190	132	5394
HSM742d13C3	50	42	24	78	381	151	49	0	23	25	17	20	18	17	15	31	12	13	44	45	16	995	35	13	21	57	154	22	38	31	55	19	95	149	91	5417
HSM742d13C4	57	51	37	87	386	166	62	23	0	38	28	29	23	30	26	52	25	22	53	50	25	1003	42	24	34	64	161	31	43	40	64	32	104	158	100	5418
HSM742d13C5	67	57	37	93	396	166	60	25	38	0	30	33	35	32	28	52	25	30	57	60	31	1009	48	26	34	72	167	35	53	46	68	32	110	166	108	5402
HSM742d16C1	57	49	29	85	386	158	52	17	28	30	0	25	27	22	18	44	17	22	49	50	21	999	38	16	26	64	157	27	43	36	60	24	102	158	100	5412
HSM742d16C2	58	48	32	84	387	161	57	20	29	33	25	0	26	27	23	43	20	21	48	51	22	1000	39	21	29	63	158	22	44	41	59	27	101	157	99	5431
HSM742d16C3	58	50	34	86	389	161	59	18	23	35	27	26	0	27	25	47	22	21	50	51	22	1001	41	23	31	65	160	28	46	43	61	29	95	157	99	5409
HSM742d16C4	57	51	31	87	388	158	56	17	30	32	22	27	27	0	20	44	19	22	51	52	21	1001	40	18	28	66	159	29	45	38	62	26	104	158	100	5414
HSM742d16C5	55	47	27	69	370	156	38	15	26	28	18	23	25	20	0	42	15	20	47	48	19	997	36	14	24	62	155	25	41	34	58	22	100	156	98	5428
HSM742d22C1	79	71	51	105	408	178	76	31	52	52	44	43	47	44	42	0	39	42	71	74	43	1022	60	40	48	86	179	45	67	60	80	46	124	178	120	5390
HSM742d22C2	54	44	24	78	381	153	49	12	25	25	17	20	22	19	15	39	0	15	44	47	16	996	35	13	21	59	154	22	40	33	55	19	97	153	95	5417
HSM742d22C3	49	43	29	77	378	156	54	13	22	30	22	21	21	22	20	42	15	0	45	44	15	997	36	18	26	56	155	23	37	34	56	24	96	148	90	5426
HSM742d22C4	80	36	56	108	411	155	81	44	53	57	49	48	50	51	47	71	44	45	0	75	46	1024	61	45	53	51	182	50	68	65	83	49	125	181	123	5441
HSM742d22C5	79	73	59	109	408	188	84	45	50	60	50	51	51	52	48	74	47	44	75	0	47	1025	64	46	56	86	183	53	65	62	86	54	126	180	122	5442
HSM742d25C1	52	46	30	80	379	157	55	16	25	31	21	22	22	21	19	43	16	15	46	47	0	996	35	17	25	61	154	24	40	37	57	25	99	153	93	5419
HSM742d25C2	1030	1024	1008	1056	1127	1006	1033	995	1003	1009	999	1000	1001	1001	997	1022	996	997	1024	1025	996	0	1013	995	1005	1039	1108	1002	1012	1011	1033	1003	1073	1127	1073	6308
HSM742d25C3	63	63	47	97	380	176	72	35	42	48	38	39	41	40	36	60	35	36	61	64	35	1013	0	34	44	78	169	41	55	54	72	42	116	172	114	5402
HSM742d25C4	53	45	25	81	382	154	50	13	24	26	16	21	23	18	14	40	13	18	45	46	17	995	34	0	22	60	153	23	39	32	56	20	98	154	96	5414
HSM742d25C5	63	53	33	89	390	162	58	21	34	34	26	29	31	28	24	48	21	26	53	56	25	1005	44	22	0	68	161	31	49	42	64	28	106	162	104	5422
HSM742d28C1	87	49	71	121	416	172	96	57	64	72	64	63	65	66	62	86	59	56	51	86	61	1039	78	60	68	0	197	65	77	76	94	66	138	186	132	5464
HSM742d28C2	188	182	166	215	375	295	191	154	161	167	157	158	160	159	155	179	154	155	182	183	154	1108	169	153	161	197	0	160	174	173	171	161	233	291	225	5491
HSM742d28C3	60	50	34	86	389	163	59	22	31	35	27	22	28	29	25	45	22	23	50	53	24	1002	41	23	31	65	160	0	46	43	61	29	103	159	101	5427
HSM742d28C4	70	66	52	98	395	181	77	38	43	53	43	44	46	45	41	67	40	37	68	65	40	1012	55	39	49	77	174	46	0	51	79	47	115	167	111	5427
HSM742d28C5	69	63	45	95	394	174	70	31	40	46	36	41	43	38	34	60	33	34	65	62	37	1011	54	32	42	76	173	43	51	0	76	40	110	166	112	5432
HSM742d34C1	91	83	67	117	416	196	92	55	64	68	60	59	61	62	58	80	55	56	83	86	57	1033	72	56	64	94	171	61	79	76	0	60	132	190	128	5406
HSM742d34C2	57	51	31	85	384	160	56	19	32	32	24	27	29	26	22	46	19	24	49	54	25	1003	42	20	28	66	161	29	47	40	60	0	100	160	100	5418
HSM742d34C3	133	123	109	155	454	238	134	95	104	110	102	101	95	104	100	124	97	96	125	126	99	1073	116	98	106	138	233	103	115	110	132	100	0	228	164	5428
HSM742d34C4	179	179	165	209	504	292	190	149	158	166	158	157	157	158	156	178	153	148	181	180	153	1127	172	154	162	186	291	159	167	166	190	160	228	0	224	5522
HSM742d34C5	123	97	107	147	450	230	132	91	100	108	100	99	99	100	98	120	95	90	123	122	93	1073	114	96	104	132	225	101	111	112	128	100	164	224	0	5414
JCSC1435	5443	5459	5403	5439	5687	5502	5394	5417	5418	5402	5412	5431	5409	5414	5428	5390	5417	5426	5441	5442	5419	6308	5402	5414	5422	5464	5491	5427	5427	5432	5406	5418	5428	5522	5414	0
