# Supplementary material for: Spontaneous Genomic Variation as a Survival Strategy of Nosocomial Staphylococcus haemolyticus
Source: Microbiol Spectr. 2023 Mar 6;11(2):e02552-22. doi: 10.1128/spectrum.02552-22 (PMC10100732; doi:10.1128/spectrum.02552-22)
Supplement: Supplemental file 3 — Table S3. Download spectrum.02552-22-s0004.xls, XLS file, 0.2 MB [file spectrum.02552-22-s0004.xls]

## Sheet: (A) Deletion_characteristics
Supplemental_Table_S3 - Deletions within the oriC environ.
ID	Variant	Mannitol	Vicinity of the deletion region		Deleted genes	Presence of IS in the vicinity of deleted region	Transposase
							Presence	Absence
d13C5	V1	Negative	36k --> 349k	MaoC domain-containing protein dehydratase (00030) --> Hypothetical protein (00302)	308	no IS; PBP2'-choline/carnitine/betaine transporter, BCCT family	ISSha1, IS431, IS1272 (inside the deletion)
d16C4	V1	Negative	36k --> 349k	MaoC domain-containing protein dehydratase (00030) --> Phosphoadenosine phosphosulfate reductase (CysH) (00320)	309	no IS; PBP2'-choline/carnitine/betaine transporter, BCCT family	ISSha1, IS431 (inside the deletion)	IS1272
d22C3	V1	Negative	36k--->349k	MaoC domain-containing protein dehydratase (00030) --> Phosphoadenosine phosphosulfate reductase (CysH) (00320)	312	no IS; PBP2'-choline/carnitine/betaine transporter, BCCT family	ISSha1, IS1272 (inside the deletion)	IS431
d22C5	V1	Negative	36k --> 349k	MaoC domain-containing protein dehydratase (00030) --> Capsular polysaccharide synthesis enzyme Cap5L (00303)	310	no IS; PBP2'-choline/carnitine/betaine transporter, BCCT family	ISSha1, IS431, IS1272 (inside the deletion)
d25C3	V1	Negative	36k --> 349k	MaoC domain-containing protein dehydratase (00030) --> Capsular polysaccharide synthesis enzyme Cap5L (00303)	310	no IS; PBP2'-choline/carnitine/betaine transporter, BCCT family	ISSha1, IS431 (inside the deletion)	IS1272
d25C4	V1	Negative	36k --> 349k	MaoC domain-containing protein dehydratase (00030) --> Phosphoadenosine phosphosulfate reductase (CysH) (00320)	310	no IS; PBP2'-choline/carnitine/betaine transporter, BCCT family	ISSha1, IS431 (inside the deletion)	IS1272
d25C5	V1	Negative	36k --> 349k	MaoC domain-containing protein dehydratase (00030) --> Capsular polysaccharide synthesis enzyme Cap5L (00303)	309	no IS; PBP2'-choline/carnitine/betaine transporter, BCCT family	ISSha1, IS431 (inside the deletion)	IS1272
d28C3	V1	Negative	36k --> 349k	MaoC domain-containing protein dehydratase (00030) --> Phosphoadenosine phosphosulfate reductase (CysH) (00320)	310	no IS; PBP2'-choline/carnitine/betaine transporter, BCCT family	ISSha1, IS431 (inside the deletion)	IS1272
d28C4	V1	Negative	36k --> 349k	MaoC domain-containing protein dehydratase (00030) --> Phosphoadenosine phosphosulfate reductase (CysH) (00320)	310	no IS; PBP2'-choline/carnitine/betaine transporter, BCCT family	ISSha1, IS431 (inside the deletion)	IS1272
d28C5	V1	Negative	36k --> 349k	MaoC domain-containing protein dehydratase (00030) --> Phosphoadenosine phosphosulfate reductase (CysH) (00320)	310	no IS; PBP2'-choline/carnitine/betaine transporter, BCCT family	ISSha1, IS431 (inside the deletion)	IS1272
d13C4	V2	Negative	36k--->329k	MaoC domain-containing protein dehydratase (00030) --> Phosphoadenosine phosphosulfate reductase (CysH) (00320)	290	no IS; PBP2'- alkaline phosphatase III precursor	ISSha, IS431(inside the deletion)	IS1272
d22C1	V2	Negative	36k--->330k	MaoC domain-containing protein dehydratase (00030) --> Phosphoadenosine phosphosulfate reductase (CysH) (00320)	290	no IS; PBP2'- alkaline phosphatase III precursor	ISSha1, IS431, IS1272 (inside the deletion)
d22C2	V2	Negative	36k--->330k	MaoC domain-containing protein dehydratase (00030) --> Phosphoadenosine phosphosulfate reductase (CysH) (00320)	291	no IS; PBP2'- alkaline phosphatase III precursor	ISSha1, IS431, IS1272 (inside the deletion)
d22C4	V2	Negative	36k--->330k	MaoC domain-containing protein dehydratase (00030) --> Phosphoadenosine phosphosulfate reductase (CysH) (00320)	289	no IS; PBP2'- alkaline phosphatase III precursor	ISSha1, IS431 (inside the deletion)	IS1272
d34C2	V3	Negative	36k --> 215k	MaoC domain-containing protein dehydratase (00030) --> ABC transporter ATP-binding protein (00206)	186	no IS; PBP2'-oligopeptide ABC superfamily ATP binding cassette transporter, binding protein	ISSha1 (inside the deletion)	IS431, IS1272
d34C3	V3	Negative	36k --> 215k	MaoC domain-containing protein dehydratase (00030) --> ABC transporter ATP-binding protein (00206)	186	no IS; PBP2'-oligopeptide ABC superfamily ATP binding cassette transporter, binding protein	IS431(inside the deletion)	ISSha1, IS1272
d34C5	V3	Negative	36k --> 215k	MaoC domain-containing protein dehydratase (00030) --> ABC transporter ATP-binding protein (00206)	185	no IS; PBP2'-oligopeptide ABC superfamily ATP binding cassette transporter, binding protein	ISSha1, IS431 (inside the deletion)	IS1272
d16C5	V4	Positive	244k --> 375k	MFS family major facilitator transporter, chloramphenicol:cation symporter (00232) --> Capsular polysaccharide biosynthesis protein Cap5G (00299)	123	IS1272; PBP2'- phosphoenolpyruvate synthase/pyruvate phosphate dikinase	no IS	no IS
d25C2	V4	Positive	244k --> 375k	MFS family major facilitator transporter, chloramphenicol:cation symporter (00232) --> Capsular polysaccharide biosynthesis protein Cap5G (00299)	123	IS1272; PBP2'- phosphoenolpyruvate synthase/pyruvate phosphate dikinase	no IS	no IS
d13C3	V5	Positive	244k --> 326k	MFS family major facilitator transporter, chloramphenicol:cation symporter (00232) --> Hypothetical protein (00340)	78	IS1272, pyrrolidone-carboxylate peptidase- capsular polysaccharide synthesis enzyme CapE-F-G	no IS	no IS
d16C3	V5	Positive	244k --> 326k	MFS family major facilitator transporter, chloramphenicol:cation symporter (00232) --> Capsular polysaccharide biosynthesis protein Cap5G (00299)	78	IS1272, pyrrolidone-carboxylate peptidase- capsular polysaccharide synthesis enzyme CapE-F-G	no IS	no IS
d25C1	V5	Positive	244k --> 326k	MFS family major facilitator transporter, chloramphenicol:cation symporter (00232) --> Hypothetical protein (00340)	78	no IS; PBP2'- alkaline phosphatase III precursor	no IS	no IS
d34C4	V5	Positive	244k --> 326k	MFS family major facilitator transporter, chloramphenicol:cation symporter (00232) --> FMN-dependent NADH-azoreductase, AzoR (00219)	78	IS1272, pyrrolidone-carboxylate peptidase- capsular polysaccharide synthesis enzyme CapE-F-G	no IS	no IS
d28C2	V6	Positive	244k --> 318k	MFS family major facilitator transporter, chloramphenicol:cation symporter (00232) --> Capsular polysaccharide biosynthesis protein Cap5G (00299)	71	no IS, pyrrolidone-carboxylate peptidase- capsular polysaccharide synthesis enzyme CapE-F-G	no IS	no IS

## Sheet: (B) Deletion_Inside_oriC
d13C5	d16C4	d22C3	d22C5	d25C3	d25C4	d25C5	d28C3	d28C4	d28C5	d13C4	d22C1	d22C2	d22C4	d34C2	d34C3	d34C5	d16C5	d25C2	d13C3	d16C3	d25C1	d34C4	d28C2
HSM742d0C1p_00310 hypothetical protein	HSM742d0C1p_00310 hypothetical protein	HSM742d0C1p_00310 hypothetical protein	HSM742d0C1p_00310 hypothetical protein	HSM742d0C1p_00310 hypothetical protein	HSM742d0C1p_00310 hypothetical protein	HSM742d0C1p_00310 hypothetical protein	HSM742d0C1p_00310 hypothetical protein	HSM742d0C1p_00310 hypothetical protein	HSM742d0C1p_00310 hypothetical protein	HSM742d0C1p_00310 hypothetical protein	HSM742d0C1p_00310 hypothetical protein	HSM742d0C1p_00310 hypothetical protein	HSM742d0C1p_00310 hypothetical protein	HSM742d0C1p_00310 hypothetical protein	HSM742d0C1p_00310 hypothetical protein	HSM742d0C1p_00310 hypothetical protein	HSM742d0C1p_02420 hypothetical protein	HSM742d0C1p_02420 hypothetical protein	HSM742d0C1p_02420 hypothetical protein	HSM742d0C1p_02420 hypothetical protein	HSM742d0C1p_02420 hypothetical protein	HSM742d0C1p_02420 hypothetical protein	HSM742d0C1p_02420 hypothetical protein
HSM742d0C1p_00320 N-acetyltransferase YjaB	HSM742d0C1p_00320 N-acetyltransferase YjaB	HSM742d0C1p_00320 N-acetyltransferase YjaB	HSM742d0C1p_00320 N-acetyltransferase YjaB	HSM742d0C1p_00320 N-acetyltransferase YjaB	HSM742d0C1p_00320 N-acetyltransferase YjaB	HSM742d0C1p_00320 N-acetyltransferase YjaB	HSM742d0C1p_00320 N-acetyltransferase YjaB	HSM742d0C1p_00320 N-acetyltransferase YjaB	HSM742d0C1p_00320 N-acetyltransferase YjaB	HSM742d0C1p_00320 N-acetyltransferase YjaB	HSM742d0C1p_00320 N-acetyltransferase YjaB	HSM742d0C1p_00320 N-acetyltransferase YjaB	HSM742d0C1p_00320 N-acetyltransferase YjaB	HSM742d0C1p_00320 N-acetyltransferase YjaB	HSM742d0C1p_00320 N-acetyltransferase YjaB	HSM742d0C1p_00320 N-acetyltransferase YjaB	HSM742d0C1p_02430 hypothetical protein	HSM742d0C1p_02430 hypothetical protein	HSM742d0C1p_02430 hypothetical protein	HSM742d0C1p_02430 hypothetical protein	HSM742d0C1p_02430 hypothetical protein	HSM742d0C1p_02430 hypothetical protein	HSM742d0C1p_02430 hypothetical protein
HSM742d0C1p_00330 hypothetical protein	HSM742d0C1p_00330 hypothetical protein	HSM742d0C1p_00330 hypothetical protein	HSM742d0C1p_00330 hypothetical protein	HSM742d0C1p_00330 hypothetical protein	HSM742d0C1p_00330 hypothetical protein	HSM742d0C1p_00330 hypothetical protein	HSM742d0C1p_00330 hypothetical protein	HSM742d0C1p_00330 hypothetical protein	HSM742d0C1p_00330 hypothetical protein	HSM742d0C1p_00330 hypothetical protein	HSM742d0C1p_00330 hypothetical protein	HSM742d0C1p_00330 hypothetical protein	HSM742d0C1p_00330 hypothetical protein	HSM742d0C1p_00330 hypothetical protein	HSM742d0C1p_00330 hypothetical protein	HSM742d0C1p_00330 hypothetical protein	HSM742d0C1p_02440 hypothetical protein	HSM742d0C1p_02440 hypothetical protein	HSM742d0C1p_02440 hypothetical protein	HSM742d0C1p_02440 hypothetical protein	HSM742d0C1p_02440 hypothetical protein	HSM742d0C1p_02440 hypothetical protein	HSM742d0C1p_02440 hypothetical protein
HSM742d0C1p_00340 hypothetical protein	HSM742d0C1p_00340 hypothetical protein	HSM742d0C1p_00340 hypothetical protein	HSM742d0C1p_00340 hypothetical protein	HSM742d0C1p_00340 hypothetical protein	HSM742d0C1p_00340 hypothetical protein	HSM742d0C1p_00340 hypothetical protein	HSM742d0C1p_00340 hypothetical protein	HSM742d0C1p_00340 hypothetical protein	HSM742d0C1p_00340 hypothetical protein	HSM742d0C1p_00340 hypothetical protein	HSM742d0C1p_00340 hypothetical protein	HSM742d0C1p_00340 hypothetical protein	HSM742d0C1p_00340 hypothetical protein	HSM742d0C1p_00340 hypothetical protein	HSM742d0C1p_00340 hypothetical protein	HSM742d0C1p_00340 hypothetical protein	HSM742d0C1p_02450 hypothetical protein	HSM742d0C1p_02450 hypothetical protein	HSM742d0C1p_02450 hypothetical protein	HSM742d0C1p_02450 hypothetical protein	HSM742d0C1p_02450 hypothetical protein	HSM742d0C1p_02450 hypothetical protein	HSM742d0C1p_02450 hypothetical protein
HSM742d0C1p_00350 hypothetical protein	HSM742d0C1p_00350 hypothetical protein	HSM742d0C1p_00350 hypothetical protein	HSM742d0C1p_00350 hypothetical protein	HSM742d0C1p_00350 hypothetical protein	HSM742d0C1p_00350 hypothetical protein	HSM742d0C1p_00350 hypothetical protein	HSM742d0C1p_00350 hypothetical protein	HSM742d0C1p_00350 hypothetical protein	HSM742d0C1p_00350 hypothetical protein	HSM742d0C1p_00350 hypothetical protein	HSM742d0C1p_00350 hypothetical protein	HSM742d0C1p_00350 hypothetical protein	HSM742d0C1p_00350 hypothetical protein	HSM742d0C1p_00350 hypothetical protein	HSM742d0C1p_00350 hypothetical protein	HSM742d0C1p_00350 hypothetical protein	HSM742d0C1p_02460 hypothetical protein	HSM742d0C1p_02460 hypothetical protein	HSM742d0C1p_02460 hypothetical protein	HSM742d0C1p_02460 hypothetical protein	HSM742d0C1p_02460 hypothetical protein	HSM742d0C1p_02460 hypothetical protein	HSM742d0C1p_02460 hypothetical protein
HSM742d0C1p_00360 hypothetical protein	HSM742d0C1p_00360 hypothetical protein	HSM742d0C1p_00360 hypothetical protein	HSM742d0C1p_00360 hypothetical protein	HSM742d0C1p_00360 hypothetical protein	HSM742d0C1p_00360 hypothetical protein	HSM742d0C1p_00360 hypothetical protein	HSM742d0C1p_00360 hypothetical protein	HSM742d0C1p_00360 hypothetical protein	HSM742d0C1p_00360 hypothetical protein	HSM742d0C1p_00360 hypothetical protein	HSM742d0C1p_00360 hypothetical protein	HSM742d0C1p_00360 hypothetical protein	HSM742d0C1p_00360 hypothetical protein	HSM742d0C1p_00360 hypothetical protein	HSM742d0C1p_00360 hypothetical protein	HSM742d0C1p_00360 hypothetical protein	HSM742d0C1p_02470 hypothetical protein	HSM742d0C1p_02470 hypothetical protein	HSM742d0C1p_02470 hypothetical protein	HSM742d0C1p_02470 hypothetical protein	HSM742d0C1p_02470 hypothetical protein	HSM742d0C1p_02470 hypothetical protein	HSM742d0C1p_02470 hypothetical protein
HSM742d0C1p_00370 hypothetical protein	HSM742d0C1p_00370 hypothetical protein	HSM742d0C1p_00370 hypothetical protein	HSM742d0C1p_00370 hypothetical protein	HSM742d0C1p_00370 hypothetical protein	HSM742d0C1p_00370 hypothetical protein	HSM742d0C1p_00370 hypothetical protein	HSM742d0C1p_00370 hypothetical protein	HSM742d0C1p_00370 hypothetical protein	HSM742d0C1p_00370 hypothetical protein	HSM742d0C1p_00370 hypothetical protein	HSM742d0C1p_00370 hypothetical protein	HSM742d0C1p_00370 hypothetical protein	HSM742d0C1p_00370 hypothetical protein	HSM742d0C1p_00370 hypothetical protein	HSM742d0C1p_00370 hypothetical protein	HSM742d0C1p_00370 hypothetical protein	HSM742d0C1p_02480 hypothetical protein	HSM742d0C1p_02480 hypothetical protein	HSM742d0C1p_02480 hypothetical protein	HSM742d0C1p_02480 hypothetical protein	HSM742d0C1p_02480 hypothetical protein	HSM742d0C1p_02480 hypothetical protein	HSM742d0C1p_02480 hypothetical protein
HSM742d0C1p_00380 cadmium binding protein CadD	HSM742d0C1p_00380 cadmium binding protein CadD	HSM742d0C1p_00380 cadmium binding protein CadD	HSM742d0C1p_00380 cadmium binding protein CadD	HSM742d0C1p_00380 cadmium binding protein CadD	HSM742d0C1p_00380 cadmium binding protein CadD	HSM742d0C1p_00380 cadmium binding protein CadD	HSM742d0C1p_00380 cadmium binding protein CadD	HSM742d0C1p_00380 cadmium binding protein CadD	HSM742d0C1p_00380 cadmium binding protein CadD	HSM742d0C1p_00380 cadmium binding protein CadD	HSM742d0C1p_00380 cadmium binding protein CadD	HSM742d0C1p_00380 cadmium binding protein CadD	HSM742d0C1p_00380 cadmium binding protein CadD	HSM742d0C1p_00380 cadmium binding protein CadD	HSM742d0C1p_00380 cadmium binding protein CadD	HSM742d0C1p_00380 cadmium binding protein CadD	HSM742d0C1p_02490 hypothetical protein	HSM742d0C1p_02490 hypothetical protein	HSM742d0C1p_02490 hypothetical protein	HSM742d0C1p_02490 hypothetical protein	HSM742d0C1p_02490 hypothetical protein	HSM742d0C1p_02490 hypothetical protein	HSM742d0C1p_02490 hypothetical protein
HSM742d0C1p_00390 hypothetical protein	HSM742d0C1p_00390 hypothetical protein	HSM742d0C1p_00390 hypothetical protein	HSM742d0C1p_00390 hypothetical protein	HSM742d0C1p_00390 hypothetical protein	HSM742d0C1p_00390 hypothetical protein	HSM742d0C1p_00390 hypothetical protein	HSM742d0C1p_00390 hypothetical protein	HSM742d0C1p_00390 hypothetical protein	HSM742d0C1p_00390 hypothetical protein	HSM742d0C1p_00390 hypothetical protein	HSM742d0C1p_00390 hypothetical protein	HSM742d0C1p_00390 hypothetical protein	HSM742d0C1p_00390 hypothetical protein	HSM742d0C1p_00390 hypothetical protein	HSM742d0C1p_00390 hypothetical protein	HSM742d0C1p_00390 hypothetical protein	HSM742d0C1p_02500 hypothetical protein	HSM742d0C1p_02500 hypothetical protein	HSM742d0C1p_02500 hypothetical protein	HSM742d0C1p_02500 hypothetical protein	HSM742d0C1p_02500 hypothetical protein	HSM742d0C1p_02500 hypothetical protein	HSM742d0C1p_02500 hypothetical protein
HSM742d0C1p_00400 arsenate reductase	HSM742d0C1p_00400 arsenate reductase	HSM742d0C1p_00400 arsenate reductase	HSM742d0C1p_00400 arsenate reductase	HSM742d0C1p_00400 arsenate reductase	HSM742d0C1p_00400 arsenate reductase	HSM742d0C1p_00400 arsenate reductase	HSM742d0C1p_00400 arsenate reductase	HSM742d0C1p_00400 arsenate reductase	HSM742d0C1p_00400 arsenate reductase	HSM742d0C1p_00400 arsenate reductase	HSM742d0C1p_00400 arsenate reductase	HSM742d0C1p_00400 arsenate reductase	HSM742d0C1p_00400 arsenate reductase	HSM742d0C1p_00400 arsenate reductase	HSM742d0C1p_00400 arsenate reductase	HSM742d0C1p_00400 arsenate reductase	HSM742d0C1p_02510 hypothetical protein	HSM742d0C1p_02510 hypothetical protein	HSM742d0C1p_02510 hypothetical protein	HSM742d0C1p_02510 hypothetical protein	HSM742d0C1p_02510 hypothetical protein	HSM742d0C1p_02510 hypothetical protein	HSM742d0C1p_02510 hypothetical protein
HSM742d0C1p_00410 arsenical pump membrane protein	HSM742d0C1p_00410 arsenical pump membrane protein	HSM742d0C1p_00410 arsenical pump membrane protein	HSM742d0C1p_00410 arsenical pump membrane protein	HSM742d0C1p_00410 arsenical pump membrane protein	HSM742d0C1p_00410 arsenical pump membrane protein	HSM742d0C1p_00410 arsenical pump membrane protein	HSM742d0C1p_00410 arsenical pump membrane protein	HSM742d0C1p_00410 arsenical pump membrane protein	HSM742d0C1p_00410 arsenical pump membrane protein	HSM742d0C1p_00410 arsenical pump membrane protein	HSM742d0C1p_00410 arsenical pump membrane protein	HSM742d0C1p_00410 arsenical pump membrane protein	HSM742d0C1p_00410 arsenical pump membrane protein	HSM742d0C1p_00410 arsenical pump membrane protein	HSM742d0C1p_00410 arsenical pump membrane protein	HSM742d0C1p_00410 arsenical pump membrane protein	HSM742d0C1p_02520 hypothetical protein	HSM742d0C1p_02520 hypothetical protein	HSM742d0C1p_02520 hypothetical protein	HSM742d0C1p_02520 hypothetical protein	HSM742d0C1p_02520 hypothetical protein	HSM742d0C1p_02520 hypothetical protein	HSM742d0C1p_02520 hypothetical protein
HSM742d0C1p_00420 arsenical resistance operon repressor	HSM742d0C1p_00420 arsenical resistance operon repressor	HSM742d0C1p_00420 arsenical resistance operon repressor	HSM742d0C1p_00420 arsenical resistance operon repressor	HSM742d0C1p_00420 arsenical resistance operon repressor	HSM742d0C1p_00420 arsenical resistance operon repressor	HSM742d0C1p_00420 arsenical resistance operon repressor	HSM742d0C1p_00420 arsenical resistance operon repressor	HSM742d0C1p_00420 arsenical resistance operon repressor	HSM742d0C1p_00420 arsenical resistance operon repressor	HSM742d0C1p_00420 arsenical resistance operon repressor	HSM742d0C1p_00420 arsenical resistance operon repressor	HSM742d0C1p_00420 arsenical resistance operon repressor	HSM742d0C1p_00420 arsenical resistance operon repressor	HSM742d0C1p_00420 arsenical resistance operon repressor	HSM742d0C1p_00420 arsenical resistance operon repressor	HSM742d0C1p_00420 arsenical resistance operon repressor	HSM742d0C1p_02530 hypothetical protein	HSM742d0C1p_02530 hypothetical protein	HSM742d0C1p_02530 hypothetical protein	HSM742d0C1p_02530 hypothetical protein	HSM742d0C1p_02530 hypothetical protein	HSM742d0C1p_02530 hypothetical protein	HSM742d0C1p_02530 hypothetical protein
HSM742d0C1p_00430 P-ATPase superfamily P-type ATPase copper (Cu2+) transporter	HSM742d0C1p_00430 P-ATPase superfamily P-type ATPase copper (Cu2+)transporter	HSM742d0C1p_00430 P-ATPase superfamily P-type ATPase copper (Cu2+)transporter	HSM742d0C1p_00430 P-ATPase superfamily P-type ATPase copper (Cu2+)transporter	HSM742d0C1p_00430 P-ATPase superfamily P-type ATPase copper (Cu2+)transporter	HSM742d0C1p_00430 P-ATPase superfamily P-type ATPase copper (Cu2+)transporter	HSM742d0C1p_00430 P-ATPase superfamily P-type ATPase copper (Cu2+)transporter	HSM742d0C1p_00430 P-ATPase superfamily P-type ATPase copper (Cu2+)transporter	HSM742d0C1p_00430 P-ATPase superfamily P-type ATPase copper (Cu2+)transporter	HSM742d0C1p_00430 P-ATPase superfamily P-type ATPase copper (Cu2+)transporter	HSM742d0C1p_00430 P-ATPase superfamily P-type ATPase copper (Cu2+)transporter	HSM742d0C1p_00430 P-ATPase superfamily P-type ATPase copper (Cu2+)transporter	HSM742d0C1p_00430 P-ATPase superfamily P-type ATPase copper (Cu2+)transporter	HSM742d0C1p_00430 P-ATPase superfamily P-type ATPase copper (Cu2+)transporter	HSM742d0C1p_00430 P-ATPase superfamily P-type ATPase copper (Cu2+)transporter	HSM742d0C1p_00430 P-ATPase superfamily P-type ATPase copper (Cu2+)transporter	HSM742d0C1p_00430 P-ATPase superfamily P-type ATPase copper (Cu2+)transporter	HSM742d0C1p_02540 ABC superfamily ATP binding cassette transporter, membrane protein	HSM742d0C1p_02540 ABC superfamily ATP binding cassette transporter, membrane protein	HSM742d0C1p_02540 ABC superfamily ATP binding cassette transporter, membrane protein	HSM742d0C1p_02540 ABC superfamily ATP binding cassette transporter, membrane protein	HSM742d0C1p_02540 ABC superfamily ATP binding cassette transporter, membrane protein	HSM742d0C1p_02540 ABC superfamily ATP binding cassette transporter, membrane protein	HSM742d0C1p_02540 ABC superfamily ATP binding cassette transporter, membrane protein
HSM742d0C1p_00440 hypothetical protein	HSM742d0C1p_00440 hypothetical protein	HSM742d0C1p_00440 hypothetical protein	HSM742d0C1p_00440 hypothetical protein	HSM742d0C1p_00440 hypothetical protein	HSM742d0C1p_00440 hypothetical protein	HSM742d0C1p_00440 hypothetical protein	HSM742d0C1p_00440 hypothetical protein	HSM742d0C1p_00440 hypothetical protein	HSM742d0C1p_00440 hypothetical protein	HSM742d0C1p_00440 hypothetical protein	HSM742d0C1p_00440 hypothetical protein	HSM742d0C1p_00440 hypothetical protein	HSM742d0C1p_00440 hypothetical protein	HSM742d0C1p_00440 hypothetical protein	HSM742d0C1p_00440 hypothetical protein	HSM742d0C1p_00440 hypothetical protein	HSM742d0C1p_02550 hypothetical protein	HSM742d0C1p_02550 hypothetical protein	HSM742d0C1p_02550 hypothetical protein	HSM742d0C1p_02550 hypothetical protein	HSM742d0C1p_02550 hypothetical protein	HSM742d0C1p_02550 hypothetical protein	HSM742d0C1p_02550 hypothetical protein
HSM742d0C1p_00450 hypothetical protein	HSM742d0C1p_00450 hypothetical protein	HSM742d0C1p_00450 hypothetical protein	HSM742d0C1p_00450 hypothetical protein	HSM742d0C1p_00450 hypothetical protein	HSM742d0C1p_00450 hypothetical protein	HSM742d0C1p_00450 hypothetical protein	HSM742d0C1p_00450 hypothetical protein	HSM742d0C1p_00450 hypothetical protein	HSM742d0C1p_00450 hypothetical protein	HSM742d0C1p_00450 hypothetical protein	HSM742d0C1p_00450 hypothetical protein	HSM742d0C1p_00450 hypothetical protein	HSM742d0C1p_00450 hypothetical protein	HSM742d0C1p_00450 hypothetical protein	HSM742d0C1p_00450 hypothetical protein	HSM742d0C1p_00450 hypothetical protein	HSM742d0C1p_02560 hypothetical protein	HSM742d0C1p_02560 hypothetical protein	HSM742d0C1p_02560 hypothetical protein	HSM742d0C1p_02560 hypothetical protein	HSM742d0C1p_02560 hypothetical protein	HSM742d0C1p_02560 hypothetical protein	HSM742d0C1p_02560 hypothetical protein
HSM742d0C1p_00460 hypothetical protein	HSM742d0C1p_00460 hypothetical protein	HSM742d0C1p_00460 hypothetical protein	HSM742d0C1p_00460 hypothetical protein	HSM742d0C1p_00460 hypothetical protein	HSM742d0C1p_00460 hypothetical protein	HSM742d0C1p_00460 hypothetical protein	HSM742d0C1p_00460 hypothetical protein	HSM742d0C1p_00460 hypothetical protein	HSM742d0C1p_00460 hypothetical protein	HSM742d0C1p_00460 hypothetical protein	HSM742d0C1p_00460 hypothetical protein	HSM742d0C1p_00460 hypothetical protein	HSM742d0C1p_00460 hypothetical protein	HSM742d0C1p_00460 hypothetical protein	HSM742d0C1p_00460 hypothetical protein	HSM742d0C1p_00460 hypothetical protein	HSM742d0C1p_02570 hypothetical protein	HSM742d0C1p_02570 hypothetical protein	HSM742d0C1p_02570 hypothetical protein	HSM742d0C1p_02570 hypothetical protein	HSM742d0C1p_02570 hypothetical protein	HSM742d0C1p_02570 hypothetical protein	HSM742d0C1p_02570 hypothetical protein
HSM742d0C1p_00470 hypothetical protein	HSM742d0C1p_00470 hypothetical protein	HSM742d0C1p_00470 hypothetical protein	HSM742d0C1p_00470 hypothetical protein	HSM742d0C1p_00470 hypothetical protein	HSM742d0C1p_00470 hypothetical protein	HSM742d0C1p_00470 hypothetical protein	HSM742d0C1p_00470 hypothetical protein	HSM742d0C1p_00470 hypothetical protein	HSM742d0C1p_00470 hypothetical protein	HSM742d0C1p_00470 hypothetical protein	HSM742d0C1p_00470 hypothetical protein	HSM742d0C1p_00470 hypothetical protein	HSM742d0C1p_00470 hypothetical protein	HSM742d0C1p_00470 hypothetical protein	HSM742d0C1p_00470 hypothetical protein	HSM742d0C1p_00470 hypothetical protein	HSM742d0C1p_02580 hypothetical protein	HSM742d0C1p_02580 hypothetical protein	HSM742d0C1p_02580 hypothetical protein	HSM742d0C1p_02580 hypothetical protein	HSM742d0C1p_02580 hypothetical protein	HSM742d0C1p_02580 hypothetical protein	HSM742d0C1p_02580 hypothetical protein
HSM742d0C1p_00490 ChrA protein	HSM742d0C1p_00490 ChrA protein	HSM742d0C1p_00490 ChrA protein	HSM742d0C1p_00490 ChrA protein	HSM742d0C1p_00490 ChrA protein	HSM742d0C1p_00490 ChrA protein	HSM742d0C1p_00490 ChrA protein	HSM742d0C1p_00490 ChrA protein	HSM742d0C1p_00490 ChrA protein	HSM742d0C1p_00490 ChrA protein	HSM742d0C1p_00490 ChrA protein	HSM742d0C1p_00490 ChrA protein	HSM742d0C1p_00490 ChrA protein	HSM742d0C1p_00490 ChrA protein	HSM742d0C1p_00490 ChrA protein	HSM742d0C1p_00490 ChrA protein	HSM742d0C1p_00490 ChrA protein	HSM742d0C1p_02590 hypothetical protein	HSM742d0C1p_02590 hypothetical protein	HSM742d0C1p_02590 hypothetical protein	HSM742d0C1p_02590 hypothetical protein	HSM742d0C1p_02590 hypothetical protein	HSM742d0C1p_02590 hypothetical protein	HSM742d0C1p_02590 hypothetical protein
HSM742d0C1p_00500 arsenate reductase	HSM742d0C1p_00500 arsenate reductase	HSM742d0C1p_00500 arsenate reductase	HSM742d0C1p_00500 arsenate reductase	HSM742d0C1p_00500 arsenate reductase	HSM742d0C1p_00500 arsenate reductase	HSM742d0C1p_00500 arsenate reductase	HSM742d0C1p_00500 arsenate reductase	HSM742d0C1p_00500 arsenate reductase	HSM742d0C1p_00500 arsenate reductase	HSM742d0C1p_00500 arsenate reductase	HSM742d0C1p_00500 arsenate reductase	HSM742d0C1p_00500 arsenate reductase	HSM742d0C1p_00500 arsenate reductase	HSM742d0C1p_00500 arsenate reductase	HSM742d0C1p_00500 arsenate reductase	HSM742d0C1p_00500 arsenate reductase	HSM742d0C1p_02600 hypothetical protein	HSM742d0C1p_02600 hypothetical protein	HSM742d0C1p_02600 hypothetical protein	HSM742d0C1p_02600 hypothetical protein	HSM742d0C1p_02600 hypothetical protein	HSM742d0C1p_02600 hypothetical protein	HSM742d0C1p_02600 hypothetical protein
HSM742d0C1p_00510 arsenical pump membrane protein	HSM742d0C1p_00510 arsenical pump membrane protein	HSM742d0C1p_00510 arsenical pump membrane protein	HSM742d0C1p_00510 arsenical pump membrane protein	HSM742d0C1p_00510 arsenical pump membrane protein	HSM742d0C1p_00510 arsenical pump membrane protein	HSM742d0C1p_00510 arsenical pump membrane protein	HSM742d0C1p_00510 arsenical pump membrane protein	HSM742d0C1p_00510 arsenical pump membrane protein	HSM742d0C1p_00510 arsenical pump membrane protein	HSM742d0C1p_00510 arsenical pump membrane protein	HSM742d0C1p_00510 arsenical pump membrane protein	HSM742d0C1p_00510 arsenical pump membrane protein	HSM742d0C1p_00510 arsenical pump membrane protein	HSM742d0C1p_00510 arsenical pump membrane protein	HSM742d0C1p_00510 arsenical pump membrane protein	HSM742d0C1p_00510 arsenical pump membrane protein	HSM742d0C1p_02610 hypothetical protein	HSM742d0C1p_02610 hypothetical protein	HSM742d0C1p_02610 hypothetical protein	HSM742d0C1p_02610 hypothetical protein	HSM742d0C1p_02610 hypothetical protein	HSM742d0C1p_02610 hypothetical protein	HSM742d0C1p_02610 hypothetical protein
HSM742d0C1p_00520 ArsR family transcriptional regulator	HSM742d0C1p_00520 ArsR family transcriptional regulator	HSM742d0C1p_00520 ArsR family transcriptional regulator	HSM742d0C1p_00520 ArsR family transcriptional regulator	HSM742d0C1p_00520 ArsR family transcriptional regulator	HSM742d0C1p_00520 ArsR family transcriptional regulator	HSM742d0C1p_00520 ArsR family transcriptional regulator	HSM742d0C1p_00520 ArsR family transcriptional regulator	HSM742d0C1p_00520 ArsR family transcriptional regulator	HSM742d0C1p_00520 ArsR family transcriptional regulator	HSM742d0C1p_00520 ArsR family transcriptional regulator	HSM742d0C1p_00520 ArsR family transcriptional regulator	HSM742d0C1p_00520 ArsR family transcriptional regulator	HSM742d0C1p_00520 ArsR family transcriptional regulator	HSM742d0C1p_00520 ArsR family transcriptional regulator	HSM742d0C1p_00520 ArsR family transcriptional regulator	HSM742d0C1p_00520 ArsR family transcriptional regulator	HSM742d0C1p_02620 hypothetical protein	HSM742d0C1p_02620 hypothetical protein	HSM742d0C1p_02620 hypothetical protein	HSM742d0C1p_02620 hypothetical protein	HSM742d0C1p_02620 hypothetical protein	HSM742d0C1p_02620 hypothetical protein	HSM742d0C1p_02620 hypothetical protein
HSM742d0C1p_00530 hypothetical protein	HSM742d0C1p_00530 hypothetical protein	HSM742d0C1p_00530 hypothetical protein	HSM742d0C1p_00530 hypothetical protein	HSM742d0C1p_00530 hypothetical protein	HSM742d0C1p_00530 hypothetical protein	HSM742d0C1p_00530 hypothetical protein	HSM742d0C1p_00530 hypothetical protein	HSM742d0C1p_00530 hypothetical protein	HSM742d0C1p_00530 hypothetical protein	HSM742d0C1p_00530 hypothetical protein	HSM742d0C1p_00530 hypothetical protein	HSM742d0C1p_00530 hypothetical protein	HSM742d0C1p_00530 hypothetical protein	HSM742d0C1p_00530 hypothetical protein	HSM742d0C1p_00530 hypothetical protein	HSM742d0C1p_00530 hypothetical protein	HSM742d0C1p_02630 hypothetical protein	HSM742d0C1p_02630 hypothetical protein	HSM742d0C1p_02630 hypothetical protein	HSM742d0C1p_02630 hypothetical protein	HSM742d0C1p_02630 hypothetical protein	HSM742d0C1p_02630 hypothetical protein	HSM742d0C1p_02630 hypothetical protein
HSM742d0C1p_00540 hypothetical protein	HSM742d0C1p_00540 hypothetical protein	HSM742d0C1p_00540 hypothetical protein	HSM742d0C1p_00540 hypothetical protein	HSM742d0C1p_00540 hypothetical protein	HSM742d0C1p_00540 hypothetical protein	HSM742d0C1p_00540 hypothetical protein	HSM742d0C1p_00540 hypothetical protein	HSM742d0C1p_00540 hypothetical protein	HSM742d0C1p_00540 hypothetical protein	HSM742d0C1p_00540 hypothetical protein	HSM742d0C1p_00540 hypothetical protein	HSM742d0C1p_00540 hypothetical protein	HSM742d0C1p_00540 hypothetical protein	HSM742d0C1p_00540 hypothetical protein	HSM742d0C1p_00540 hypothetical protein	HSM742d0C1p_00540 hypothetical protein	HSM742d0C1p_02640 hypothetical protein	HSM742d0C1p_02640 hypothetical protein	HSM742d0C1p_02640 hypothetical protein	HSM742d0C1p_02640 hypothetical protein	HSM742d0C1p_02640 hypothetical protein	HSM742d0C1p_02640 hypothetical protein	HSM742d0C1p_02640 hypothetical protein
HSM742d0C1p_00550 hypothetical protein	HSM742d0C1p_00550 hypothetical protein	HSM742d0C1p_00550 hypothetical protein	HSM742d0C1p_00550 hypothetical protein	HSM742d0C1p_00550 hypothetical protein	HSM742d0C1p_00550 hypothetical protein	HSM742d0C1p_00550 hypothetical protein	HSM742d0C1p_00550 hypothetical protein	HSM742d0C1p_00550 hypothetical protein	HSM742d0C1p_00550 hypothetical protein	HSM742d0C1p_00550 hypothetical protein	HSM742d0C1p_00550 hypothetical protein	HSM742d0C1p_00550 hypothetical protein	HSM742d0C1p_00550 hypothetical protein	HSM742d0C1p_00550 hypothetical protein	HSM742d0C1p_00550 hypothetical protein	HSM742d0C1p_00550 hypothetical protein	HSM742d0C1p_02650 hypothetical protein	HSM742d0C1p_02650 hypothetical protein	HSM742d0C1p_02650 hypothetical protein	HSM742d0C1p_02650 hypothetical protein	HSM742d0C1p_02650 hypothetical protein	HSM742d0C1p_02650 hypothetical protein	HSM742d0C1p_02650 hypothetical protein
HSM742d0C1p_00560 hypothetical protein	HSM742d0C1p_00560 hypothetical protein	HSM742d0C1p_00560 hypothetical protein	HSM742d0C1p_00560 hypothetical protein	HSM742d0C1p_00560 hypothetical protein	HSM742d0C1p_00560 hypothetical protein	HSM742d0C1p_00560 hypothetical protein	HSM742d0C1p_00560 hypothetical protein	HSM742d0C1p_00560 hypothetical protein	HSM742d0C1p_00560 hypothetical protein	HSM742d0C1p_00560 hypothetical protein	HSM742d0C1p_00560 hypothetical protein	HSM742d0C1p_00560 hypothetical protein	HSM742d0C1p_00560 hypothetical protein	HSM742d0C1p_00560 hypothetical protein	HSM742d0C1p_00560 hypothetical protein	HSM742d0C1p_00560 hypothetical protein	HSM742d0C1p_02660 hypothetical protein	HSM742d0C1p_02660 hypothetical protein	HSM742d0C1p_02660 hypothetical protein	HSM742d0C1p_02660 hypothetical protein	HSM742d0C1p_02660 hypothetical protein	HSM742d0C1p_02660 hypothetical protein	HSM742d0C1p_02660 hypothetical protein
HSM742d0C1p_00570 hypothetical protein	HSM742d0C1p_00570 hypothetical protein	HSM742d0C1p_00570 hypothetical protein	HSM742d0C1p_00570 hypothetical protein	HSM742d0C1p_00570 hypothetical protein	HSM742d0C1p_00570 hypothetical protein	HSM742d0C1p_00570 hypothetical protein	HSM742d0C1p_00570 hypothetical protein	HSM742d0C1p_00570 hypothetical protein	HSM742d0C1p_00570 hypothetical protein	HSM742d0C1p_00570 hypothetical protein	HSM742d0C1p_00570 hypothetical protein	HSM742d0C1p_00570 hypothetical protein	HSM742d0C1p_00570 hypothetical protein	HSM742d0C1p_00570 hypothetical protein	HSM742d0C1p_00570 hypothetical protein	HSM742d0C1p_00570 hypothetical protein	HSM742d0C1p_02670 response regulator receiver	HSM742d0C1p_02670 response regulator receiver	HSM742d0C1p_02670 response regulator receiver	HSM742d0C1p_02670 response regulator receiver	HSM742d0C1p_02670 response regulator receiver	HSM742d0C1p_02670 response regulator receiver	HSM742d0C1p_02670 response regulator receiver
HSM742d0C1p_00580 hypothetical protein	HSM742d0C1p_00580 hypothetical protein	HSM742d0C1p_00580 hypothetical protein	HSM742d0C1p_00580 hypothetical protein	HSM742d0C1p_00580 hypothetical protein	HSM742d0C1p_00580 hypothetical protein	HSM742d0C1p_00580 hypothetical protein	HSM742d0C1p_00580 hypothetical protein	HSM742d0C1p_00580 hypothetical protein	HSM742d0C1p_00580 hypothetical protein	HSM742d0C1p_00580 hypothetical protein	HSM742d0C1p_00580 hypothetical protein	HSM742d0C1p_00580 hypothetical protein	HSM742d0C1p_00580 hypothetical protein	HSM742d0C1p_00580 hypothetical protein	HSM742d0C1p_00580 hypothetical protein	HSM742d0C1p_00580 hypothetical protein	HSM742d0C1p_02680 hypothetical protein	HSM742d0C1p_02680 hypothetical protein	HSM742d0C1p_02680 hypothetical protein	HSM742d0C1p_02680 hypothetical protein	HSM742d0C1p_02680 hypothetical protein	HSM742d0C1p_02680 hypothetical protein	HSM742d0C1p_02680 hypothetical protein
HSM742d0C1p_00590 hypothetical protein	HSM742d0C1p_00590 hypothetical protein	HSM742d0C1p_00590 hypothetical protein	HSM742d0C1p_00590 hypothetical protein	HSM742d0C1p_00590 hypothetical protein	HSM742d0C1p_00590 hypothetical protein	HSM742d0C1p_00590 hypothetical protein	HSM742d0C1p_00590 hypothetical protein	HSM742d0C1p_00590 hypothetical protein	HSM742d0C1p_00590 hypothetical protein	HSM742d0C1p_00590 hypothetical protein	HSM742d0C1p_00590 hypothetical protein	HSM742d0C1p_00590 hypothetical protein	HSM742d0C1p_00590 hypothetical protein	HSM742d0C1p_00590 hypothetical protein	HSM742d0C1p_00590 hypothetical protein	HSM742d0C1p_00590 hypothetical protein	HSM742d0C1p_02690 hypothetical protein	HSM742d0C1p_02690 hypothetical protein	HSM742d0C1p_02690 hypothetical protein	HSM742d0C1p_02690 hypothetical protein	HSM742d0C1p_02690 hypothetical protein	HSM742d0C1p_02690 hypothetical protein	HSM742d0C1p_02690 hypothetical protein
HSM742d0C1p_00600 hypothetical protein	HSM742d0C1p_00600 hypothetical protein	HSM742d0C1p_00600 hypothetical protein	HSM742d0C1p_00600 hypothetical protein	HSM742d0C1p_00600 hypothetical protein	HSM742d0C1p_00600 hypothetical protein	HSM742d0C1p_00600 hypothetical protein	HSM742d0C1p_00600 hypothetical protein	HSM742d0C1p_00600 hypothetical protein	HSM742d0C1p_00600 hypothetical protein	HSM742d0C1p_00600 hypothetical protein	HSM742d0C1p_00600 hypothetical protein	HSM742d0C1p_00600 hypothetical protein	HSM742d0C1p_00600 hypothetical protein	HSM742d0C1p_00600 hypothetical protein	HSM742d0C1p_00600 hypothetical protein	HSM742d0C1p_00600 hypothetical protein	HSM742d0C1p_02700 hypothetical protein	HSM742d0C1p_02700 hypothetical protein	HSM742d0C1p_02700 hypothetical protein	HSM742d0C1p_02700 hypothetical protein	HSM742d0C1p_02700 hypothetical protein	HSM742d0C1p_02700 hypothetical protein	HSM742d0C1p_02700 hypothetical protein
HSM742d0C1p_00610 S1B family serine protease SplE	HSM742d0C1p_00610 S1B family serine protease SplE	HSM742d0C1p_00610 S1B family serine protease SplE	HSM742d0C1p_00610 S1B family serine protease SplE	HSM742d0C1p_00610 S1B family serine protease SplE	HSM742d0C1p_00610 S1B family serine protease SplE	HSM742d0C1p_00610 S1B family serine protease SplE	HSM742d0C1p_00610 S1B family serine protease SplE	HSM742d0C1p_00610 S1B family serine protease SplE	HSM742d0C1p_00610 S1B family serine protease SplE	HSM742d0C1p_00610 S1B family serine protease SplE	HSM742d0C1p_00610 S1B family serine protease SplE	HSM742d0C1p_00610 S1B family serine protease SplE	HSM742d0C1p_00610 S1B family serine protease SplE	HSM742d0C1p_00610 S1B family serine protease SplE	HSM742d0C1p_00610 S1B family serine protease SplE	HSM742d0C1p_00610 S1B family serine protease SplE	HSM742d0C1p_02710 hypothetical protein	HSM742d0C1p_02710 hypothetical protein	HSM742d0C1p_02710 hypothetical protein	HSM742d0C1p_02710 hypothetical protein	HSM742d0C1p_02710 hypothetical protein	HSM742d0C1p_02710 hypothetical protein	HSM742d0C1p_02710 hypothetical protein
HSM742d0C1p_00620 hypothetical protein	HSM742d0C1p_00620 hypothetical protein	HSM742d0C1p_00620 hypothetical protein	HSM742d0C1p_00620 hypothetical protein	HSM742d0C1p_00620 hypothetical protein	HSM742d0C1p_00620 hypothetical protein	HSM742d0C1p_00620 hypothetical protein	HSM742d0C1p_00620 hypothetical protein	HSM742d0C1p_00620 hypothetical protein	HSM742d0C1p_00620 hypothetical protein	HSM742d0C1p_00620 hypothetical protein	HSM742d0C1p_00620 hypothetical protein	HSM742d0C1p_00620 hypothetical protein	HSM742d0C1p_00620 hypothetical protein	HSM742d0C1p_00620 hypothetical protein	HSM742d0C1p_00620 hypothetical protein	HSM742d0C1p_00620 hypothetical protein	HSM742d0C1p_02720 hypothetical protein	HSM742d0C1p_02720 hypothetical protein	HSM742d0C1p_02720 hypothetical protein	HSM742d0C1p_02720 hypothetical protein	HSM742d0C1p_02720 hypothetical protein	HSM742d0C1p_02720 hypothetical protein	HSM742d0C1p_02720 hypothetical protein
HSM742d0C1p_00630 hypothetical protein	HSM742d0C1p_00630 hypothetical protein	HSM742d0C1p_00630 hypothetical protein	HSM742d0C1p_00630 hypothetical protein	HSM742d0C1p_00630 hypothetical protein	HSM742d0C1p_00630 hypothetical protein	HSM742d0C1p_00630 hypothetical protein	HSM742d0C1p_00630 hypothetical protein	HSM742d0C1p_00630 hypothetical protein	HSM742d0C1p_00630 hypothetical protein	HSM742d0C1p_00630 hypothetical protein	HSM742d0C1p_00630 hypothetical protein	HSM742d0C1p_00630 hypothetical protein	HSM742d0C1p_00630 hypothetical protein	HSM742d0C1p_00630 hypothetical protein	HSM742d0C1p_00630 hypothetical protein	HSM742d0C1p_00630 hypothetical protein	HSM742d0C1p_02730 hypothetical protein	HSM742d0C1p_02730 hypothetical protein	HSM742d0C1p_02730 hypothetical protein	HSM742d0C1p_02730 hypothetical protein	HSM742d0C1p_02730 hypothetical protein	HSM742d0C1p_02730 hypothetical protein	HSM742d0C1p_02730 hypothetical protein
HSM742d0C1p_00640 hypothetical protein	HSM742d0C1p_00640 hypothetical protein	HSM742d0C1p_00640 hypothetical protein	HSM742d0C1p_00640 hypothetical protein	HSM742d0C1p_00640 hypothetical protein	HSM742d0C1p_00640 hypothetical protein	HSM742d0C1p_00640 hypothetical protein	HSM742d0C1p_00640 hypothetical protein	HSM742d0C1p_00640 hypothetical protein	HSM742d0C1p_00640 hypothetical protein	HSM742d0C1p_00640 hypothetical protein	HSM742d0C1p_00640 hypothetical protein	HSM742d0C1p_00640 hypothetical protein	HSM742d0C1p_00640 hypothetical protein	HSM742d0C1p_00640 hypothetical protein	HSM742d0C1p_00640 hypothetical protein	HSM742d0C1p_00640 hypothetical protein	HSM742d0C1p_02740 hypothetical protein	HSM742d0C1p_02740 hypothetical protein	HSM742d0C1p_02740 hypothetical protein	HSM742d0C1p_02740 hypothetical protein	HSM742d0C1p_02740 hypothetical protein	HSM742d0C1p_02740 hypothetical protein	HSM742d0C1p_02740 hypothetical protein
HSM742d0C1p_00650 toxin regulatorly-like protein	HSM742d0C1p_00650 toxin regulatorly-like protein	HSM742d0C1p_00650 toxin regulatorly-like protein	HSM742d0C1p_00650 toxin regulatorly-like protein	HSM742d0C1p_00650 toxin regulatorly-like protein	HSM742d0C1p_00650 toxin regulatorly-like protein	HSM742d0C1p_00650 toxin regulatorly-like protein	HSM742d0C1p_00650 toxin regulatorly-like protein	HSM742d0C1p_00650 toxin regulatorly-like protein	HSM742d0C1p_00650 toxin regulatorly-like protein	HSM742d0C1p_00650 toxin regulatorly-like protein	HSM742d0C1p_00650 toxin regulatorly-like protein	HSM742d0C1p_00650 toxin regulatorly-like protein	HSM742d0C1p_00650 toxin regulatorly-like protein	HSM742d0C1p_00650 toxin regulatorly-like protein	HSM742d0C1p_00650 toxin regulatorly-like protein	HSM742d0C1p_00650 toxin regulatorly-like protein	HSM742d0C1p_02750 hypothetical protein	HSM742d0C1p_02750 hypothetical protein	HSM742d0C1p_02750 hypothetical protein	HSM742d0C1p_02750 hypothetical protein	HSM742d0C1p_02750 hypothetical protein	HSM742d0C1p_02750 hypothetical protein	HSM742d0C1p_02750 hypothetical protein
HSM742d0C1p_00660 T-box	HSM742d0C1p_00660 T-box	HSM742d0C1p_00660 T-box	HSM742d0C1p_00660 T-box	HSM742d0C1p_00660 T-box	HSM742d0C1p_00660 T-box	HSM742d0C1p_00660 T-box	HSM742d0C1p_00660 T-box	HSM742d0C1p_00660 T-box	HSM742d0C1p_00660 T-box	HSM742d0C1p_00660 T-box	HSM742d0C1p_00660 T-box	HSM742d0C1p_00660 T-box	HSM742d0C1p_00660 T-box	HSM742d0C1p_00660 T-box	HSM742d0C1p_00660 T-box	HSM742d0C1p_00660 T-box	HSM742d0C1p_02760 hypothetical protein	HSM742d0C1p_02760 hypothetical protein	HSM742d0C1p_02760 hypothetical protein	HSM742d0C1p_02760 hypothetical protein	HSM742d0C1p_02760 hypothetical protein	HSM742d0C1p_02760 hypothetical protein	HSM742d0C1p_02760 hypothetical protein
HSM742d0C1p_00670 threonyl-tRNA synthetase 2 (Threonine--tRNA ligase)	HSM742d0C1p_00670 threonyl-tRNA synthetase 2 (Threonine--tRNA ligase)	HSM742d0C1p_00670 threonyl-tRNA synthetase 2 (Threonine--tRNA ligase)	HSM742d0C1p_00670 threonyl-tRNA synthetase 2 (Threonine--tRNA ligase)	HSM742d0C1p_00670 threonyl-tRNA synthetase 2 (Threonine--tRNA ligase)	HSM742d0C1p_00670 threonyl-tRNA synthetase 2 (Threonine--tRNA ligase)	HSM742d0C1p_00670 threonyl-tRNA synthetase 2 (Threonine--tRNA ligase)	HSM742d0C1p_00670 threonyl-tRNA synthetase 2 (Threonine--tRNA ligase)	HSM742d0C1p_00670 threonyl-tRNA synthetase 2 (Threonine--tRNA ligase)	HSM742d0C1p_00670 threonyl-tRNA synthetase 2 (Threonine--tRNA ligase)	HSM742d0C1p_00670 threonyl-tRNA synthetase 2 (Threonine--tRNA ligase)	HSM742d0C1p_00670 threonyl-tRNA synthetase 2 (Threonine--tRNA ligase)	HSM742d0C1p_00670 threonyl-tRNA synthetase 2 (Threonine--tRNA ligase)	HSM742d0C1p_00670 threonyl-tRNA synthetase 2 (Threonine--tRNA ligase)	HSM742d0C1p_00670 threonyl-tRNA synthetase 2 (Threonine--tRNA ligase)	HSM742d0C1p_00670 threonyl-tRNA synthetase 2 (Threonine--tRNA ligase)	HSM742d0C1p_00670 threonyl-tRNA synthetase 2 (Threonine--tRNA ligase)	HSM742d0C1p_02770 hypothetical protein	HSM742d0C1p_02770 hypothetical protein	HSM742d0C1p_02770 hypothetical protein	HSM742d0C1p_02770 hypothetical protein	HSM742d0C1p_02770 hypothetical protein	HSM742d0C1p_02770 hypothetical protein	HSM742d0C1p_02770 hypothetical protein
HSM742d0C1p_00680 hypothetical protein	HSM742d0C1p_00680 hypothetical protein	HSM742d0C1p_00680 hypothetical protein	HSM742d0C1p_00680 hypothetical protein	HSM742d0C1p_00680 hypothetical protein	HSM742d0C1p_00680 hypothetical protein	HSM742d0C1p_00680 hypothetical protein	HSM742d0C1p_00680 hypothetical protein	HSM742d0C1p_00680 hypothetical protein	HSM742d0C1p_00680 hypothetical protein	HSM742d0C1p_00680 hypothetical protein	HSM742d0C1p_00680 hypothetical protein	HSM742d0C1p_00680 hypothetical protein	HSM742d0C1p_00680 hypothetical protein	HSM742d0C1p_00680 hypothetical protein	HSM742d0C1p_00680 hypothetical protein	HSM742d0C1p_00680 hypothetical protein	HSM742d0C1p_02780 hypothetical protein	HSM742d0C1p_02780 hypothetical protein	HSM742d0C1p_02780 hypothetical protein	HSM742d0C1p_02780 hypothetical protein	HSM742d0C1p_02780 hypothetical protein	HSM742d0C1p_02780 hypothetical protein	HSM742d0C1p_02780 hypothetical protein
HSM742d0C1p_00700 hypothetical protein	HSM742d0C1p_00700 hypothetical protein	HSM742d0C1p_00700 hypothetical protein	HSM742d0C1p_00700 hypothetical protein	HSM742d0C1p_00700 hypothetical protein	HSM742d0C1p_00700 hypothetical protein	HSM742d0C1p_00700 hypothetical protein	HSM742d0C1p_00700 hypothetical protein	HSM742d0C1p_00700 hypothetical protein	HSM742d0C1p_00700 hypothetical protein	HSM742d0C1p_00700 hypothetical protein	HSM742d0C1p_00700 hypothetical protein	HSM742d0C1p_00700 hypothetical protein			HSM742d0C1p_00700 hypothetical protein	HSM742d0C1p_00700 hypothetical protein	HSM742d0C1p_02790 hypothetical protein	HSM742d0C1p_02790 hypothetical protein	HSM742d0C1p_02790 hypothetical protein	HSM742d0C1p_02790 hypothetical protein	HSM742d0C1p_02790 hypothetical protein	HSM742d0C1p_02790 hypothetical protein	HSM742d0C1p_02790 hypothetical protein
HSM742d0C1p_00710 hypothetical protein	HSM742d0C1p_00710 hypothetical protein	HSM742d0C1p_00710 hypothetical protein	HSM742d0C1p_00710 hypothetical protein	HSM742d0C1p_00710 hypothetical protein	HSM742d0C1p_00710 hypothetical protein	HSM742d0C1p_00710 hypothetical protein	HSM742d0C1p_00710 hypothetical protein	HSM742d0C1p_00710 hypothetical protein	HSM742d0C1p_00710 hypothetical protein	HSM742d0C1p_00710 hypothetical protein	HSM742d0C1p_00710 hypothetical protein	HSM742d0C1p_00710 hypothetical protein	HSM742d0C1p_00700 hypothetical protein	HSM742d0C1p_00700 hypothetical protein	HSM742d0C1p_00710 hypothetical protein	HSM742d0C1p_00710 hypothetical protein	HSM742d0C1p_02800 hypothetical protein	HSM742d0C1p_02800 hypothetical protein	HSM742d0C1p_02800 hypothetical protein	HSM742d0C1p_02800 hypothetical protein	HSM742d0C1p_02800 hypothetical protein	HSM742d0C1p_02800 hypothetical protein	HSM742d0C1p_02800 hypothetical protein
HSM742d0C1p_00720 hypothetical protein	HSM742d0C1p_00720 hypothetical protein	HSM742d0C1p_00720 hypothetical protein	HSM742d0C1p_00720 hypothetical protein	HSM742d0C1p_00720 hypothetical protein	HSM742d0C1p_00720 hypothetical protein	HSM742d0C1p_00720 hypothetical protein	HSM742d0C1p_00720 hypothetical protein	HSM742d0C1p_00720 hypothetical protein	HSM742d0C1p_00720 hypothetical protein	HSM742d0C1p_00720 hypothetical protein	HSM742d0C1p_00720 hypothetical protein	HSM742d0C1p_00720 hypothetical protein	HSM742d0C1p_00710 hypothetical protein	HSM742d0C1p_00710 hypothetical protein	HSM742d0C1p_00720 hypothetical protein	HSM742d0C1p_00720 hypothetical protein	HSM742d0C1p_02810 hypothetical protein	HSM742d0C1p_02810 hypothetical protein	HSM742d0C1p_02810 hypothetical protein	HSM742d0C1p_02810 hypothetical protein	HSM742d0C1p_02810 hypothetical protein	HSM742d0C1p_02810 hypothetical protein	HSM742d0C1p_02810 hypothetical protein
HSM742d0C1p_00730 hypothetical protein	HSM742d0C1p_00730 hypothetical protein	HSM742d0C1p_00730 hypothetical protein	HSM742d0C1p_00730 hypothetical protein	HSM742d0C1p_00730 hypothetical protein	HSM742d0C1p_00730 hypothetical protein	HSM742d0C1p_00730 hypothetical protein	HSM742d0C1p_00730 hypothetical protein	HSM742d0C1p_00730 hypothetical protein	HSM742d0C1p_00730 hypothetical protein	HSM742d0C1p_00730 hypothetical protein	HSM742d0C1p_00730 hypothetical protein	HSM742d0C1p_00730 hypothetical protein	HSM742d0C1p_00720 hypothetical protein	HSM742d0C1p_00720 hypothetical protein	HSM742d0C1p_00730 hypothetical protein	HSM742d0C1p_00730 hypothetical protein	HSM742d0C1p_02820 hypothetical protein	HSM742d0C1p_02820 hypothetical protein	HSM742d0C1p_02820 hypothetical protein	HSM742d0C1p_02820 hypothetical protein	HSM742d0C1p_02820 hypothetical protein	HSM742d0C1p_02820 hypothetical protein	HSM742d0C1p_02820 hypothetical protein
HSM742d0C1p_00740 hypothetical protein	HSM742d0C1p_00740 hypothetical protein	HSM742d0C1p_00740 hypothetical protein	HSM742d0C1p_00740 hypothetical protein	HSM742d0C1p_00740 hypothetical protein	HSM742d0C1p_00740 hypothetical protein	HSM742d0C1p_00740 hypothetical protein	HSM742d0C1p_00740 hypothetical protein	HSM742d0C1p_00740 hypothetical protein	HSM742d0C1p_00740 hypothetical protein	HSM742d0C1p_00740 hypothetical protein	HSM742d0C1p_00740 hypothetical protein	HSM742d0C1p_00740 hypothetical protein	HSM742d0C1p_00730 hypothetical protein	HSM742d0C1p_00730 hypothetical protein	HSM742d0C1p_00740 hypothetical protein	HSM742d0C1p_00740 hypothetical protein	HSM742d0C1p_02830 hypothetical protein	HSM742d0C1p_02830 hypothetical protein	HSM742d0C1p_02830 hypothetical protein	HSM742d0C1p_02830 hypothetical protein	HSM742d0C1p_02830 hypothetical protein	HSM742d0C1p_02830 hypothetical protein	HSM742d0C1p_02830 hypothetical protein
HSM742d0C1p_00750 hypothetical protein	HSM742d0C1p_00750 hypothetical protein	HSM742d0C1p_00750 hypothetical protein	HSM742d0C1p_00750 hypothetical protein	HSM742d0C1p_00750 hypothetical protein	HSM742d0C1p_00750 hypothetical protein	HSM742d0C1p_00750 hypothetical protein	HSM742d0C1p_00750 hypothetical protein	HSM742d0C1p_00750 hypothetical protein	HSM742d0C1p_00750 hypothetical protein	HSM742d0C1p_00750 hypothetical protein	HSM742d0C1p_00750 hypothetical protein	HSM742d0C1p_00750 hypothetical protein	HSM742d0C1p_00740 hypothetical protein	HSM742d0C1p_00740 hypothetical protein	HSM742d0C1p_00750 hypothetical protein	HSM742d0C1p_00750 hypothetical protein	HSM742d0C1p_02840 LPXTG cell wall surface anchor family protein	HSM742d0C1p_02840 LPXTG cell wall surface anchor family protein	HSM742d0C1p_02840 LPXTG cell wall surface anchor family protein	HSM742d0C1p_02840 LPXTG cell wall surface anchor family protein	HSM742d0C1p_02840 LPXTG cell wall surface anchor family protein	HSM742d0C1p_02840 LPXTG cell wall surface anchor family protein	HSM742d0C1p_02840 LPXTG cell wall surface anchor family protein
HSM742d0C1p_00760 hypothetical protein	HSM742d0C1p_00760 hypothetical protein	HSM742d0C1p_00760 hypothetical protein	HSM742d0C1p_00760 hypothetical protein	HSM742d0C1p_00760 hypothetical protein	HSM742d0C1p_00760 hypothetical protein	HSM742d0C1p_00760 hypothetical protein	HSM742d0C1p_00760 hypothetical protein	HSM742d0C1p_00760 hypothetical protein	HSM742d0C1p_00760 hypothetical protein	HSM742d0C1p_00760 hypothetical protein	HSM742d0C1p_00760 hypothetical protein	HSM742d0C1p_00760 hypothetical protein	HSM742d0C1p_00750 hypothetical protein	HSM742d0C1p_00750 hypothetical protein	HSM742d0C1p_00760 hypothetical protein	HSM742d0C1p_00760 hypothetical protein	HSM742d0C1p_02850 hypothetical protein	HSM742d0C1p_02850 hypothetical protein	HSM742d0C1p_02850 hypothetical protein	HSM742d0C1p_02850 hypothetical protein	HSM742d0C1p_02850 hypothetical protein	HSM742d0C1p_02850 hypothetical protein	HSM742d0C1p_02850 hypothetical protein
HSM742d0C1p_00770 hypothetical protein	HSM742d0C1p_00770 hypothetical protein	HSM742d0C1p_00770 hypothetical protein	HSM742d0C1p_00770 hypothetical protein	HSM742d0C1p_00770 hypothetical protein	HSM742d0C1p_00770 hypothetical protein	HSM742d0C1p_00770 hypothetical protein	HSM742d0C1p_00770 hypothetical protein	HSM742d0C1p_00770 hypothetical protein	HSM742d0C1p_00770 hypothetical protein	HSM742d0C1p_00770 hypothetical protein	HSM742d0C1p_00770 hypothetical protein	HSM742d0C1p_00770 hypothetical protein	HSM742d0C1p_00760 hypothetical protein	HSM742d0C1p_00760 hypothetical protein	HSM742d0C1p_00770 hypothetical protein	HSM742d0C1p_00770 hypothetical protein	HSM742d0C1p_02860 phosphotransferase system IIC components, glucose/maltose/N-acetylglucosamine-specific	HSM742d0C1p_02860 phosphotransferase system IIC components, glucose/maltose/N-acetylglucosamine-specific	HSM742d0C1p_02860 phosphotransferase system IIC components, glucose/maltose/N-acetylglucosamine-specific	HSM742d0C1p_02860 phosphotransferase system IIC components, glucose/maltose/N-acetylglucosamine-specific	HSM742d0C1p_02860 phosphotransferase system IIC components, glucose/maltose/N-acetylglucosamine-specific	HSM742d0C1p_02860 phosphotransferase system IIC components, glucose/maltose/N-acetylglucosamine-specific	HSM742d0C1p_02860 phosphotransferase system IIC components, glucose/maltose/N-acetylglucosamine-specific
HSM742d0C1p_00780 hypothetical protein	HSM742d0C1p_00780 hypothetical protein	HSM742d0C1p_00780 hypothetical protein	HSM742d0C1p_00780 hypothetical protein	HSM742d0C1p_00780 hypothetical protein	HSM742d0C1p_00780 hypothetical protein	HSM742d0C1p_00780 hypothetical protein	HSM742d0C1p_00780 hypothetical protein	HSM742d0C1p_00780 hypothetical protein	HSM742d0C1p_00780 hypothetical protein	HSM742d0C1p_00780 hypothetical protein	HSM742d0C1p_00780 hypothetical protein	HSM742d0C1p_00780 hypothetical protein	HSM742d0C1p_00770 hypothetical protein	HSM742d0C1p_00770 hypothetical protein	HSM742d0C1p_00780 hypothetical protein	HSM742d0C1p_00780 hypothetical protein	HSM742d0C1p_02870 hypothetical protein	HSM742d0C1p_02870 hypothetical protein	HSM742d0C1p_02870 hypothetical protein	HSM742d0C1p_02870 hypothetical protein	HSM742d0C1p_02870 hypothetical protein	HSM742d0C1p_02870 hypothetical protein	HSM742d0C1p_02870 hypothetical protein
HSM742d0C1p_00790 hypothetical protein	HSM742d0C1p_00790 hypothetical protein	HSM742d0C1p_00790 hypothetical protein	HSM742d0C1p_00790 hypothetical protein	HSM742d0C1p_00790 hypothetical protein	HSM742d0C1p_00790 hypothetical protein	HSM742d0C1p_00790 hypothetical protein	HSM742d0C1p_00790 hypothetical protein	HSM742d0C1p_00790 hypothetical protein	HSM742d0C1p_00790 hypothetical protein	HSM742d0C1p_00790 hypothetical protein	HSM742d0C1p_00790 hypothetical protein	HSM742d0C1p_00790 hypothetical protein	HSM742d0C1p_00780 hypothetical protein	HSM742d0C1p_00780 hypothetical protein	HSM742d0C1p_00790 hypothetical protein	HSM742d0C1p_00790 hypothetical protein	HSM742d0C1p_02880 hypothetical protein	HSM742d0C1p_02880 hypothetical protein	HSM742d0C1p_02880 hypothetical protein	HSM742d0C1p_02880 hypothetical protein	HSM742d0C1p_02880 hypothetical protein	HSM742d0C1p_02880 hypothetical protein	HSM742d0C1p_02880 hypothetical protein
HSM742d0C1p_00800 hypothetical protein	HSM742d0C1p_00800 hypothetical protein	HSM742d0C1p_00800 hypothetical protein	HSM742d0C1p_00800 hypothetical protein	HSM742d0C1p_00800 hypothetical protein	HSM742d0C1p_00800 hypothetical protein	HSM742d0C1p_00800 hypothetical protein	HSM742d0C1p_00800 hypothetical protein	HSM742d0C1p_00800 hypothetical protein	HSM742d0C1p_00800 hypothetical protein	HSM742d0C1p_00800 hypothetical protein	HSM742d0C1p_00800 hypothetical protein	HSM742d0C1p_00800 hypothetical protein	HSM742d0C1p_00790 hypothetical protein	HSM742d0C1p_00790 hypothetical protein	HSM742d0C1p_00800 hypothetical protein	HSM742d0C1p_00800 hypothetical protein	HSM742d0C1p_02890 hypothetical protein	HSM742d0C1p_02890 hypothetical protein	HSM742d0C1p_02890 hypothetical protein	HSM742d0C1p_02890 hypothetical protein	HSM742d0C1p_02890 hypothetical protein	HSM742d0C1p_02890 hypothetical protein	HSM742d0C1p_02890 hypothetical protein
HSM742d0C1p_00810 hypothetical protein	HSM742d0C1p_00810 hypothetical protein	HSM742d0C1p_00810 hypothetical protein	HSM742d0C1p_00810 hypothetical protein	HSM742d0C1p_00810 hypothetical protein	HSM742d0C1p_00810 hypothetical protein	HSM742d0C1p_00810 hypothetical protein	HSM742d0C1p_00810 hypothetical protein	HSM742d0C1p_00810 hypothetical protein	HSM742d0C1p_00810 hypothetical protein	HSM742d0C1p_00810 hypothetical protein	HSM742d0C1p_00810 hypothetical protein	HSM742d0C1p_00810 hypothetical protein	HSM742d0C1p_00800 hypothetical protein	HSM742d0C1p_00800 hypothetical protein	HSM742d0C1p_00810 hypothetical protein	HSM742d0C1p_00810 hypothetical protein	HSM742d0C1p_02900 hypothetical protein	HSM742d0C1p_02900 hypothetical protein	HSM742d0C1p_02900 hypothetical protein	HSM742d0C1p_02900 hypothetical protein	HSM742d0C1p_02900 hypothetical protein	HSM742d0C1p_02900 hypothetical protein	HSM742d0C1p_02900 hypothetical protein
HSM742d0C1p_00820 hypothetical protein	HSM742d0C1p_00820 hypothetical protein	HSM742d0C1p_00820 hypothetical protein	HSM742d0C1p_00820 hypothetical protein	HSM742d0C1p_00820 hypothetical protein	HSM742d0C1p_00820 hypothetical protein	HSM742d0C1p_00820 hypothetical protein	HSM742d0C1p_00820 hypothetical protein	HSM742d0C1p_00820 hypothetical protein	HSM742d0C1p_00820 hypothetical protein	HSM742d0C1p_00820 hypothetical protein	HSM742d0C1p_00820 hypothetical protein	HSM742d0C1p_00820 hypothetical protein	HSM742d0C1p_00810 hypothetical protein	HSM742d0C1p_00810 hypothetical protein	HSM742d0C1p_00820 hypothetical protein	HSM742d0C1p_00820 hypothetical protein	HSM742d0C1p_02910 hypothetical protein	HSM742d0C1p_02910 hypothetical protein	HSM742d0C1p_02910 hypothetical protein	HSM742d0C1p_02910 hypothetical protein	HSM742d0C1p_02910 hypothetical protein	HSM742d0C1p_02910 hypothetical protein	HSM742d0C1p_02910 hypothetical protein
HSM742d0C1p_00830 hypothetical protein	HSM742d0C1p_00830 hypothetical protein	HSM742d0C1p_00830 hypothetical protein	HSM742d0C1p_00830 hypothetical protein	HSM742d0C1p_00830 hypothetical protein	HSM742d0C1p_00830 hypothetical protein	HSM742d0C1p_00830 hypothetical protein	HSM742d0C1p_00830 hypothetical protein	HSM742d0C1p_00830 hypothetical protein	HSM742d0C1p_00830 hypothetical protein	HSM742d0C1p_00830 hypothetical protein	HSM742d0C1p_00830 hypothetical protein	HSM742d0C1p_00830 hypothetical protein	HSM742d0C1p_00820 hypothetical protein	HSM742d0C1p_00820 hypothetical protein	HSM742d0C1p_00830 hypothetical protein	HSM742d0C1p_00830 hypothetical protein	HSM742d0C1p_02920 immunodominant antigen B	HSM742d0C1p_02920 immunodominant antigen B	HSM742d0C1p_02920 immunodominant antigen B	HSM742d0C1p_02920 immunodominant antigen B	HSM742d0C1p_02920 immunodominant antigen B	HSM742d0C1p_02920 immunodominant antigen B	HSM742d0C1p_02920 immunodominant antigen B
HSM742d0C1p_00840 hypothetical protein	HSM742d0C1p_00840 hypothetical protein	HSM742d0C1p_00840 hypothetical protein	HSM742d0C1p_00840 hypothetical protein	HSM742d0C1p_00840 hypothetical protein	HSM742d0C1p_00840 hypothetical protein	HSM742d0C1p_00840 hypothetical protein	HSM742d0C1p_00840 hypothetical protein	HSM742d0C1p_00840 hypothetical protein	HSM742d0C1p_00840 hypothetical protein	HSM742d0C1p_00840 hypothetical protein	HSM742d0C1p_00840 hypothetical protein	HSM742d0C1p_00840 hypothetical protein	HSM742d0C1p_00830 hypothetical protein	HSM742d0C1p_00830 hypothetical protein	HSM742d0C1p_00840 hypothetical protein	HSM742d0C1p_00840 hypothetical protein	HSM742d0C1p_02930 hypothetical protein	HSM742d0C1p_02930 hypothetical protein	HSM742d0C1p_02930 hypothetical protein	HSM742d0C1p_02930 hypothetical protein	HSM742d0C1p_02930 hypothetical protein	HSM742d0C1p_02930 hypothetical protein	HSM742d0C1p_02930 hypothetical protein
HSM742d0C1p_00850 hypothetical protein	HSM742d0C1p_00850 hypothetical protein	HSM742d0C1p_00850 hypothetical protein	HSM742d0C1p_00850 hypothetical protein	HSM742d0C1p_00850 hypothetical protein	HSM742d0C1p_00850 hypothetical protein	HSM742d0C1p_00850 hypothetical protein	HSM742d0C1p_00850 hypothetical protein	HSM742d0C1p_00850 hypothetical protein	HSM742d0C1p_00850 hypothetical protein	HSM742d0C1p_00850 hypothetical protein	HSM742d0C1p_00850 hypothetical protein	HSM742d0C1p_00850 hypothetical protein	HSM742d0C1p_00840 hypothetical protein	HSM742d0C1p_00840 hypothetical protein	HSM742d0C1p_00850 hypothetical protein	HSM742d0C1p_00850 hypothetical protein	HSM742d0C1p_02940 arginine deiminase	HSM742d0C1p_02940 arginine deiminase	HSM742d0C1p_02940 arginine deiminase	HSM742d0C1p_02940 arginine deiminase	HSM742d0C1p_02940 arginine deiminase	HSM742d0C1p_02940 arginine deiminase	HSM742d0C1p_02940 arginine deiminase
HSM742d0C1p_00860 hypothetical protein	HSM742d0C1p_00860 hypothetical protein	HSM742d0C1p_00860 hypothetical protein	HSM742d0C1p_00860 hypothetical protein	HSM742d0C1p_00860 hypothetical protein	HSM742d0C1p_00860 hypothetical protein	HSM742d0C1p_00860 hypothetical protein	HSM742d0C1p_00860 hypothetical protein	HSM742d0C1p_00860 hypothetical protein	HSM742d0C1p_00860 hypothetical protein	HSM742d0C1p_00860 hypothetical protein	HSM742d0C1p_00860 hypothetical protein	HSM742d0C1p_00860 hypothetical protein	HSM742d0C1p_00850 hypothetical protein	HSM742d0C1p_00850 hypothetical protein	HSM742d0C1p_00860 hypothetical protein	HSM742d0C1p_00860 hypothetical protein	HSM742d0C1p_02950 arginine/oirnithine antiporter	HSM742d0C1p_02950 arginine/oirnithine antiporter	HSM742d0C1p_02950 arginine/oirnithine antiporter	HSM742d0C1p_02950 arginine/oirnithine antiporter	HSM742d0C1p_02950 arginine/oirnithine antiporter	HSM742d0C1p_02950 arginine/oirnithine antiporter	HSM742d0C1p_02950 arginine/oirnithine antiporter
HSM742d0C1p_00870 hypothetical protein	HSM742d0C1p_00870 hypothetical protein	HSM742d0C1p_00870 hypothetical protein	HSM742d0C1p_00870 hypothetical protein	HSM742d0C1p_00870 hypothetical protein	HSM742d0C1p_00870 hypothetical protein	HSM742d0C1p_00870 hypothetical protein	HSM742d0C1p_00870 hypothetical protein	HSM742d0C1p_00870 hypothetical protein	HSM742d0C1p_00870 hypothetical protein	HSM742d0C1p_00870 hypothetical protein	HSM742d0C1p_00870 hypothetical protein	HSM742d0C1p_00870 hypothetical protein	HSM742d0C1p_00860 hypothetical protein	HSM742d0C1p_00860 hypothetical protein	HSM742d0C1p_00870 hypothetical protein	HSM742d0C1p_00870 hypothetical protein	HSM742d0C1p_02960 hypothetical protein	HSM742d0C1p_02960 hypothetical protein	HSM742d0C1p_02960 hypothetical protein	HSM742d0C1p_02960 hypothetical protein	HSM742d0C1p_02960 hypothetical protein	HSM742d0C1p_02960 hypothetical protein	HSM742d0C1p_02960 hypothetical protein
HSM742d0C1p_00880 hypothetical protein	HSM742d0C1p_00880 hypothetical protein	HSM742d0C1p_00880 hypothetical protein	HSM742d0C1p_00880 hypothetical protein	HSM742d0C1p_00880 hypothetical protein	HSM742d0C1p_00880 hypothetical protein	HSM742d0C1p_00880 hypothetical protein	HSM742d0C1p_00880 hypothetical protein	HSM742d0C1p_00880 hypothetical protein	HSM742d0C1p_00880 hypothetical protein	HSM742d0C1p_00880 hypothetical protein	HSM742d0C1p_00880 hypothetical protein	HSM742d0C1p_00880 hypothetical protein	HSM742d0C1p_00870 hypothetical protein	HSM742d0C1p_00870 hypothetical protein	HSM742d0C1p_00880 hypothetical protein	HSM742d0C1p_00880 hypothetical protein	HSM742d0C1p_02970 hypothetical protein	HSM742d0C1p_02970 hypothetical protein	HSM742d0C1p_02970 hypothetical protein	HSM742d0C1p_02970 hypothetical protein	HSM742d0C1p_02970 hypothetical protein	HSM742d0C1p_02970 hypothetical protein	HSM742d0C1p_02970 hypothetical protein
HSM742d0C1p_00890 hypothetical protein	HSM742d0C1p_00890 hypothetical protein	HSM742d0C1p_00890 hypothetical protein	HSM742d0C1p_00890 hypothetical protein	HSM742d0C1p_00890 hypothetical protein	HSM742d0C1p_00890 hypothetical protein	HSM742d0C1p_00890 hypothetical protein	HSM742d0C1p_00890 hypothetical protein	HSM742d0C1p_00890 hypothetical protein	HSM742d0C1p_00890 hypothetical protein	HSM742d0C1p_00890 hypothetical protein	HSM742d0C1p_00890 hypothetical protein	HSM742d0C1p_00890 hypothetical protein	HSM742d0C1p_00880 hypothetical protein	HSM742d0C1p_00880 hypothetical protein	HSM742d0C1p_00890 hypothetical protein	HSM742d0C1p_00890 hypothetical protein	HSM742d0C1p_02980 hypothetical protein	HSM742d0C1p_02980 hypothetical protein	HSM742d0C1p_02980 hypothetical protein	HSM742d0C1p_02980 hypothetical protein	HSM742d0C1p_02980 hypothetical protein	HSM742d0C1p_02980 hypothetical protein	HSM742d0C1p_02980 hypothetical protein
HSM742d0C1p_00900 hypothetical protein	HSM742d0C1p_00900 hypothetical protein	HSM742d0C1p_00900 hypothetical protein	HSM742d0C1p_00900 hypothetical protein	HSM742d0C1p_00900 hypothetical protein	HSM742d0C1p_00900 hypothetical protein	HSM742d0C1p_00900 hypothetical protein	HSM742d0C1p_00900 hypothetical protein	HSM742d0C1p_00900 hypothetical protein	HSM742d0C1p_00900 hypothetical protein	HSM742d0C1p_00900 hypothetical protein	HSM742d0C1p_00900 hypothetical protein	HSM742d0C1p_00900 hypothetical protein	HSM742d0C1p_00890 hypothetical protein	HSM742d0C1p_00890 hypothetical protein	HSM742d0C1p_00900 hypothetical protein	HSM742d0C1p_00900 hypothetical protein	HSM742d0C1p_02990 hypothetical protein	HSM742d0C1p_02990 hypothetical protein	HSM742d0C1p_02990 hypothetical protein	HSM742d0C1p_02990 hypothetical protein	HSM742d0C1p_02990 hypothetical protein	HSM742d0C1p_02990 hypothetical protein	HSM742d0C1p_02990 hypothetical protein
HSM742d0C1p_00910 hypothetical protein	HSM742d0C1p_00910 hypothetical protein	HSM742d0C1p_00910 hypothetical protein	HSM742d0C1p_00910 hypothetical protein	HSM742d0C1p_00910 hypothetical protein	HSM742d0C1p_00910 hypothetical protein	HSM742d0C1p_00910 hypothetical protein	HSM742d0C1p_00910 hypothetical protein	HSM742d0C1p_00910 hypothetical protein	HSM742d0C1p_00910 hypothetical protein	HSM742d0C1p_00910 hypothetical protein	HSM742d0C1p_00910 hypothetical protein	HSM742d0C1p_00910 hypothetical protein	HSM742d0C1p_00900 hypothetical protein	HSM742d0C1p_00900 hypothetical protein	HSM742d0C1p_00910 hypothetical protein	HSM742d0C1p_00910 hypothetical protein	HSM742d0C1p_03000 hypothetical protein	HSM742d0C1p_03000 hypothetical protein	HSM742d0C1p_03000 hypothetical protein	HSM742d0C1p_03000 hypothetical protein	HSM742d0C1p_03000 hypothetical protein	HSM742d0C1p_03000 hypothetical protein	HSM742d0C1p_03000 hypothetical protein
HSM742d0C1p_00920 hypothetical protein	HSM742d0C1p_00920 hypothetical protein	HSM742d0C1p_00920 hypothetical protein	HSM742d0C1p_00920 hypothetical protein	HSM742d0C1p_00920 hypothetical protein	HSM742d0C1p_00920 hypothetical protein	HSM742d0C1p_00920 hypothetical protein	HSM742d0C1p_00920 hypothetical protein	HSM742d0C1p_00920 hypothetical protein	HSM742d0C1p_00920 hypothetical protein	HSM742d0C1p_00920 hypothetical protein	HSM742d0C1p_00920 hypothetical protein	HSM742d0C1p_00920 hypothetical protein	HSM742d0C1p_00910 hypothetical protein	HSM742d0C1p_00910 hypothetical protein	HSM742d0C1p_00920 hypothetical protein	HSM742d0C1p_00920 hypothetical protein	HSM742d0C1p_03010 hypothetical protein	HSM742d0C1p_03010 hypothetical protein	HSM742d0C1p_03010 hypothetical protein	HSM742d0C1p_03010 hypothetical protein	HSM742d0C1p_03010 hypothetical protein	HSM742d0C1p_03010 hypothetical protein	HSM742d0C1p_03010 hypothetical protein
HSM742d0C1p_00930 AsnC family transcriptional regulator	HSM742d0C1p_00930 AsnC family transcriptional regulator	HSM742d0C1p_00930 AsnC family transcriptional regulator	HSM742d0C1p_00930 AsnC family transcriptional regulator	HSM742d0C1p_00930 AsnC family transcriptional regulator	HSM742d0C1p_00930 AsnC family transcriptional regulator	HSM742d0C1p_00930 AsnC family transcriptional regulator	HSM742d0C1p_00930 AsnC family transcriptional regulator	HSM742d0C1p_00930 AsnC family transcriptional regulator	HSM742d0C1p_00930 AsnC family transcriptional regulator	HSM742d0C1p_00930 AsnC family transcriptional regulator	HSM742d0C1p_00930 AsnC family transcriptional regulator	HSM742d0C1p_00930 AsnC family transcriptional regulator	HSM742d0C1p_00920 hypothetical protein	HSM742d0C1p_00920 hypothetical protein	HSM742d0C1p_00930 AsnC family transcriptional regulator	HSM742d0C1p_00930 AsnC family transcriptional regulator	HSM742d0C1p_03020 hypothetical protein	HSM742d0C1p_03020 hypothetical protein	HSM742d0C1p_03020 hypothetical protein	HSM742d0C1p_03020 hypothetical protein	HSM742d0C1p_03020 hypothetical protein	HSM742d0C1p_03020 hypothetical protein	HSM742d0C1p_03020 hypothetical protein
HSM742d0C1p_00940 hypothetical protein	HSM742d0C1p_00940 hypothetical protein	HSM742d0C1p_00940 hypothetical protein	HSM742d0C1p_00940 hypothetical protein	HSM742d0C1p_00940 hypothetical protein	HSM742d0C1p_00940 hypothetical protein	HSM742d0C1p_00940 hypothetical protein	HSM742d0C1p_00940 hypothetical protein	HSM742d0C1p_00940 hypothetical protein	HSM742d0C1p_00940 hypothetical protein	HSM742d0C1p_00940 hypothetical protein	HSM742d0C1p_00940 hypothetical protein	HSM742d0C1p_00940 hypothetical protein	HSM742d0C1p_00930 AsnC family transcriptional regulator	HSM742d0C1p_00930 AsnC family transcriptional regulator	HSM742d0C1p_00940 hypothetical protein	HSM742d0C1p_00940 hypothetical protein	HSM742d0C1p_03030 hypothetical protein	HSM742d0C1p_03030 hypothetical protein	HSM742d0C1p_03030 hypothetical protein	HSM742d0C1p_03030 hypothetical protein	HSM742d0C1p_03030 hypothetical protein	HSM742d0C1p_03030 hypothetical protein	HSM742d0C1p_03030 hypothetical protein
HSM742d0C1p_00950 HTH-type transcriptional regulator CynR	HSM742d0C1p_00950 HTH-type transcriptional regulator CynR	HSM742d0C1p_00950 HTH-type transcriptional regulator CynR	HSM742d0C1p_00950 HTH-type transcriptional regulator CynR	HSM742d0C1p_00950 HTH-type transcriptional regulator CynR	HSM742d0C1p_00950 HTH-type transcriptional regulator CynR	HSM742d0C1p_00950 HTH-type transcriptional regulator CynR	HSM742d0C1p_00950 HTH-type transcriptional regulator CynR	HSM742d0C1p_00950 HTH-type transcriptional regulator CynR	HSM742d0C1p_00950 HTH-type transcriptional regulator CynR	HSM742d0C1p_00950 HTH-type transcriptional regulator CynR	HSM742d0C1p_00950 HTH-type transcriptional regulator CynR	HSM742d0C1p_00950 HTH-type transcriptional regulator CynR	HSM742d0C1p_00940 hypothetical protein	HSM742d0C1p_00940 hypothetical protein	HSM742d0C1p_00950 HTH-type transcriptional regulator CynR	HSM742d0C1p_00950 HTH-type transcriptional regulator CynR	HSM742d0C1p_03040 hypothetical protein	HSM742d0C1p_03040 hypothetical protein	HSM742d0C1p_03040 hypothetical protein	HSM742d0C1p_03040 hypothetical protein	HSM742d0C1p_03040 hypothetical protein	HSM742d0C1p_03040 hypothetical protein	HSM742d0C1p_03040 hypothetical protein
HSM742d0C1p_00960 LysR family transcriptional regulator	HSM742d0C1p_00960 LysR family transcriptional regulator	HSM742d0C1p_00960 LysR family transcriptional regulator	HSM742d0C1p_00960 LysR family transcriptional regulator	HSM742d0C1p_00960 LysR family transcriptional regulator	HSM742d0C1p_00960 LysR family transcriptional regulator	HSM742d0C1p_00960 LysR family transcriptional regulator	HSM742d0C1p_00960 LysR family transcriptional regulator	HSM742d0C1p_00960 LysR family transcriptional regulator	HSM742d0C1p_00960 LysR family transcriptional regulator	HSM742d0C1p_00960 LysR family transcriptional regulator	HSM742d0C1p_00960 LysR family transcriptional regulator	HSM742d0C1p_00960 LysR family transcriptional regulator	HSM742d0C1p_00950 HTH-type transcriptional regulator CynR	HSM742d0C1p_00950 HTH-type transcriptional regulator CynR	HSM742d0C1p_00960 LysR family transcriptional regulator	HSM742d0C1p_00960 LysR family transcriptional regulator	HSM742d0C1p_03050 hypothetical protein	HSM742d0C1p_03050 hypothetical protein	HSM742d0C1p_03050 hypothetical protein	HSM742d0C1p_03050 hypothetical protein	HSM742d0C1p_03050 hypothetical protein	HSM742d0C1p_03050 hypothetical protein	HSM742d0C1p_03050 hypothetical protein
HSM742d0C1p_00970 hypothetical protein	HSM742d0C1p_00970 hypothetical protein	HSM742d0C1p_00970 hypothetical protein	HSM742d0C1p_00970 hypothetical protein	HSM742d0C1p_00970 hypothetical protein	HSM742d0C1p_00970 hypothetical protein	HSM742d0C1p_00970 hypothetical protein	HSM742d0C1p_00970 hypothetical protein	HSM742d0C1p_00970 hypothetical protein	HSM742d0C1p_00970 hypothetical protein	HSM742d0C1p_00970 hypothetical protein	HSM742d0C1p_00970 hypothetical protein	HSM742d0C1p_00970 hypothetical protein	HSM742d0C1p_00960 LysR family transcriptional regulator	HSM742d0C1p_00960 LysR family transcriptional regulator	HSM742d0C1p_00970 hypothetical protein	HSM742d0C1p_00970 hypothetical protein	HSM742d0C1p_03060 hypothetical protein	HSM742d0C1p_03060 hypothetical protein	HSM742d0C1p_03060 hypothetical protein	HSM742d0C1p_03060 hypothetical protein	HSM742d0C1p_03060 hypothetical protein	HSM742d0C1p_03060 hypothetical protein	HSM742d0C1p_03060 hypothetical protein
HSM742d0C1p_00980 hypothetical protein	HSM742d0C1p_00980 hypothetical protein	HSM742d0C1p_00980 hypothetical protein	HSM742d0C1p_00980 hypothetical protein	HSM742d0C1p_00980 hypothetical protein	HSM742d0C1p_00980 hypothetical protein	HSM742d0C1p_00980 hypothetical protein	HSM742d0C1p_00980 hypothetical protein	HSM742d0C1p_00980 hypothetical protein	HSM742d0C1p_00980 hypothetical protein	HSM742d0C1p_00980 hypothetical protein	HSM742d0C1p_00980 hypothetical protein	HSM742d0C1p_00980 hypothetical protein	HSM742d0C1p_00970 hypothetical protein	HSM742d0C1p_00970 hypothetical protein	HSM742d0C1p_00980 hypothetical protein	HSM742d0C1p_00980 hypothetical protein	HSM742d0C1p_03070 hypothetical protein	HSM742d0C1p_03070 hypothetical protein	HSM742d0C1p_03070 hypothetical protein	HSM742d0C1p_03070 hypothetical protein	HSM742d0C1p_03070 hypothetical protein	HSM742d0C1p_03070 hypothetical protein	HSM742d0C1p_03070 hypothetical protein
HSM742d0C1p_00990 D-serine/D-alanine/glycine transporter	HSM742d0C1p_00990 D-serine/D-alanine/glycine transporter	HSM742d0C1p_00990 D-serine/D-alanine/glycine transporter	HSM742d0C1p_00990 D-serine/D-alanine/glycine transporter	HSM742d0C1p_00990 D-serine/D-alanine/glycine transporter	HSM742d0C1p_00990 D-serine/D-alanine/glycine transporter	HSM742d0C1p_00990 D-serine/D-alanine/glycine transporter	HSM742d0C1p_00990 D-serine/D-alanine/glycine transporter	HSM742d0C1p_00990 D-serine/D-alanine/glycine transporter	HSM742d0C1p_00990 D-serine/D-alanine/glycine transporter	HSM742d0C1p_00990 D-serine/D-alanine/glycine transporter	HSM742d0C1p_00990 D-serine/D-alanine/glycine transporter	HSM742d0C1p_00990 D-serine/D-alanine/glycine transporter	HSM742d0C1p_00980 hypothetical protein	HSM742d0C1p_00980 hypothetical protein	HSM742d0C1p_00990 D-serine/D-alanine/glycine transporter	HSM742d0C1p_00990 D-serine/D-alanine/glycine transporter	HSM742d0C1p_03080 hypothetical protein	HSM742d0C1p_03080 hypothetical protein	HSM742d0C1p_03080 hypothetical protein	HSM742d0C1p_03080 hypothetical protein	HSM742d0C1p_03080 hypothetical protein	HSM742d0C1p_03080 hypothetical protein	HSM742d0C1p_03080 hypothetical protein
HSM742d0C1p_01000 hypothetical protein	HSM742d0C1p_01000 hypothetical protein	HSM742d0C1p_01000 hypothetical protein	HSM742d0C1p_01000 hypothetical protein	HSM742d0C1p_01000 hypothetical protein	HSM742d0C1p_01000 hypothetical protein	HSM742d0C1p_01000 hypothetical protein	HSM742d0C1p_01000 hypothetical protein	HSM742d0C1p_01000 hypothetical protein	HSM742d0C1p_01000 hypothetical protein	HSM742d0C1p_01000 hypothetical protein	HSM742d0C1p_01000 hypothetical protein	HSM742d0C1p_01000 hypothetical protein	HSM742d0C1p_00990 D-serine/D-alanine/glycine transporter	HSM742d0C1p_00990 D-serine/D-alanine/glycine transporter	HSM742d0C1p_01000 hypothetical protein	HSM742d0C1p_01000 hypothetical protein	HSM742d0C1p_03090 hypothetical protein	HSM742d0C1p_03090 hypothetical protein	HSM742d0C1p_03090 hypothetical protein	HSM742d0C1p_03090 hypothetical protein	HSM742d0C1p_03090 hypothetical protein	HSM742d0C1p_03090 hypothetical protein	HSM742d0C1p_03090 hypothetical protein
HSM742d0C1p_01010 hypothetical protein	HSM742d0C1p_01010 hypothetical protein	HSM742d0C1p_01010 hypothetical protein	HSM742d0C1p_01010 hypothetical protein	HSM742d0C1p_01010 hypothetical protein	HSM742d0C1p_01010 hypothetical protein	HSM742d0C1p_01010 hypothetical protein	HSM742d0C1p_01010 hypothetical protein	HSM742d0C1p_01010 hypothetical protein	HSM742d0C1p_01010 hypothetical protein	HSM742d0C1p_01010 hypothetical protein	HSM742d0C1p_01010 hypothetical protein	HSM742d0C1p_01010 hypothetical protein	HSM742d0C1p_01000 hypothetical protein	HSM742d0C1p_01000 hypothetical protein	HSM742d0C1p_01010 hypothetical protein	HSM742d0C1p_01010 hypothetical protein	HSM742d0C1p_03100 hypothetical protein	HSM742d0C1p_03100 hypothetical protein	HSM742d0C1p_03100 hypothetical protein	HSM742d0C1p_03100 hypothetical protein	HSM742d0C1p_03100 hypothetical protein	HSM742d0C1p_03100 hypothetical protein	HSM742d0C1p_03100 hypothetical protein
HSM742d0C1p_01020 hypothetical protein	HSM742d0C1p_01020 hypothetical protein	HSM742d0C1p_01020 hypothetical protein	HSM742d0C1p_01020 hypothetical protein	HSM742d0C1p_01020 hypothetical protein	HSM742d0C1p_01020 hypothetical protein	HSM742d0C1p_01020 hypothetical protein	HSM742d0C1p_01020 hypothetical protein	HSM742d0C1p_01020 hypothetical protein	HSM742d0C1p_01020 hypothetical protein	HSM742d0C1p_01020 hypothetical protein	HSM742d0C1p_01020 hypothetical protein	HSM742d0C1p_01020 hypothetical protein	HSM742d0C1p_01010 hypothetical protein	HSM742d0C1p_01010 hypothetical protein	HSM742d0C1p_01020 hypothetical protein	HSM742d0C1p_01020 hypothetical protein	HSM742d0C1p_03110 hypothetical protein	HSM742d0C1p_03110 hypothetical protein	HSM742d0C1p_03110 hypothetical protein	HSM742d0C1p_03110 hypothetical protein	HSM742d0C1p_03110 hypothetical protein	HSM742d0C1p_03110 hypothetical protein	HSM742d0C1p_03110 hypothetical protein
HSM742d0C1p_01030 hypothetical protein	HSM742d0C1p_01030 hypothetical protein	HSM742d0C1p_01030 hypothetical protein	HSM742d0C1p_01030 hypothetical protein	HSM742d0C1p_01030 hypothetical protein	HSM742d0C1p_01030 hypothetical protein	HSM742d0C1p_01030 hypothetical protein	HSM742d0C1p_01030 hypothetical protein	HSM742d0C1p_01030 hypothetical protein	HSM742d0C1p_01030 hypothetical protein	HSM742d0C1p_01030 hypothetical protein	HSM742d0C1p_01030 hypothetical protein	HSM742d0C1p_01030 hypothetical protein	HSM742d0C1p_01020 hypothetical protein	HSM742d0C1p_01020 hypothetical protein	HSM742d0C1p_01030 hypothetical protein	HSM742d0C1p_01030 hypothetical protein	HSM742d0C1p_03120 hypothetical protein	HSM742d0C1p_03120 hypothetical protein	HSM742d0C1p_03120 hypothetical protein	HSM742d0C1p_03120 hypothetical protein	HSM742d0C1p_03120 hypothetical protein	HSM742d0C1p_03120 hypothetical protein	HSM742d0C1p_03120 hypothetical protein
HSM742d0C1p_01040 hypothetical protein	HSM742d0C1p_01040 hypothetical protein	HSM742d0C1p_01040 hypothetical protein	HSM742d0C1p_01040 hypothetical protein	HSM742d0C1p_01040 hypothetical protein	HSM742d0C1p_01040 hypothetical protein	HSM742d0C1p_01040 hypothetical protein	HSM742d0C1p_01040 hypothetical protein	HSM742d0C1p_01040 hypothetical protein	HSM742d0C1p_01040 hypothetical protein	HSM742d0C1p_01040 hypothetical protein	HSM742d0C1p_01040 hypothetical protein	HSM742d0C1p_01040 hypothetical protein	HSM742d0C1p_01030 hypothetical protein	HSM742d0C1p_01030 hypothetical protein	HSM742d0C1p_01040 hypothetical protein	HSM742d0C1p_01040 hypothetical protein	HSM742d0C1p_03130 hypothetical protein	HSM742d0C1p_03130 hypothetical protein	HSM742d0C1p_03130 hypothetical protein	HSM742d0C1p_03130 hypothetical protein	HSM742d0C1p_03130 hypothetical protein	HSM742d0C1p_03130 hypothetical protein
HSM742d0C1p_01050 lipase	HSM742d0C1p_01050 lipase	HSM742d0C1p_01050 lipase	HSM742d0C1p_01050 lipase	HSM742d0C1p_01050 lipase	HSM742d0C1p_01050 lipase	HSM742d0C1p_01050 lipase	HSM742d0C1p_01050 lipase	HSM742d0C1p_01050 lipase	HSM742d0C1p_01050 lipase	HSM742d0C1p_01050 lipase	HSM742d0C1p_01050 lipase	HSM742d0C1p_01050 lipase	HSM742d0C1p_01040 hypothetical protein	HSM742d0C1p_01040 hypothetical protein	HSM742d0C1p_01050 lipase	HSM742d0C1p_01050 lipase	HSM742d0C1p_03140 hypothetical protein	HSM742d0C1p_03140 hypothetical protein	HSM742d0C1p_03140 hypothetical protein	HSM742d0C1p_03140 hypothetical protein	HSM742d0C1p_03140 hypothetical protein	HSM742d0C1p_03140 hypothetical protein
HSM742d0C1p_01060 hypothetical protein	HSM742d0C1p_01060 hypothetical protein	HSM742d0C1p_01060 hypothetical protein	HSM742d0C1p_01060 hypothetical protein	HSM742d0C1p_01060 hypothetical protein	HSM742d0C1p_01060 hypothetical protein	HSM742d0C1p_01060 hypothetical protein	HSM742d0C1p_01060 hypothetical protein	HSM742d0C1p_01060 hypothetical protein	HSM742d0C1p_01060 hypothetical protein	HSM742d0C1p_01060 hypothetical protein	HSM742d0C1p_01060 hypothetical protein	HSM742d0C1p_01060 hypothetical protein	HSM742d0C1p_01050 lipase	HSM742d0C1p_01050 lipase	HSM742d0C1p_01060 hypothetical protein	HSM742d0C1p_01060 hypothetical protein	HSM742d0C1p_03150 hypothetical protein	HSM742d0C1p_03150 hypothetical protein	HSM742d0C1p_03150 hypothetical protein	HSM742d0C1p_03150 hypothetical protein	HSM742d0C1p_03150 hypothetical protein	HSM742d0C1p_03150 hypothetical protein
HSM742d0C1p_01070 hypothetical protein	HSM742d0C1p_01070 hypothetical protein	HSM742d0C1p_01070 hypothetical protein	HSM742d0C1p_01070 hypothetical protein	HSM742d0C1p_01070 hypothetical protein	HSM742d0C1p_01070 hypothetical protein	HSM742d0C1p_01070 hypothetical protein	HSM742d0C1p_01070 hypothetical protein	HSM742d0C1p_01070 hypothetical protein	HSM742d0C1p_01070 hypothetical protein	HSM742d0C1p_01070 hypothetical protein	HSM742d0C1p_01070 hypothetical protein	HSM742d0C1p_01070 hypothetical protein	HSM742d0C1p_01060 hypothetical protein	HSM742d0C1p_01060 hypothetical protein	HSM742d0C1p_01070 hypothetical protein	HSM742d0C1p_01070 hypothetical protein	HSM742d0C1p_03170 capsular polysaccharide synthesis enzyme CapB	HSM742d0C1p_03170 capsular polysaccharide synthesis enzyme CapB	HSM742d0C1p_03170 capsular polysaccharide synthesis enzyme CapB	HSM742d0C1p_03170 capsular polysaccharide synthesis enzyme CapB	HSM742d0C1p_03170 capsular polysaccharide synthesis enzyme CapB	HSM742d0C1p_03170 capsular polysaccharide synthesis enzyme CapB
HSM742d0C1p_01080 hypothetical protein	HSM742d0C1p_01080 hypothetical protein	HSM742d0C1p_01080 hypothetical protein	HSM742d0C1p_01080 hypothetical protein	HSM742d0C1p_01080 hypothetical protein	HSM742d0C1p_01080 hypothetical protein	HSM742d0C1p_01080 hypothetical protein	HSM742d0C1p_01080 hypothetical protein	HSM742d0C1p_01080 hypothetical protein	HSM742d0C1p_01080 hypothetical protein	HSM742d0C1p_01080 hypothetical protein	HSM742d0C1p_01080 hypothetical protein	HSM742d0C1p_01080 hypothetical protein	HSM742d0C1p_01070 hypothetical protein	HSM742d0C1p_01070 hypothetical protein	HSM742d0C1p_01080 hypothetical protein	HSM742d0C1p_01080 hypothetical protein	HSM742d0C1p_03180 capsular polysaccharide synthesis enzyme CapC	HSM742d0C1p_03180 capsular polysaccharide synthesis enzyme CapC	HSM742d0C1p_03180 capsular polysaccharide synthesis enzyme CapC	HSM742d0C1p_03180 capsular polysaccharide synthesis enzyme CapC	HSM742d0C1p_03180 capsular polysaccharide synthesis enzyme CapC	HSM742d0C1p_03180 capsular polysaccharide synthesis enzyme CapC
HSM742d0C1p_01090 global transcriptional regulator, catabolite control protein A	HSM742d0C1p_01090 global transcriptional regulator, catabolite control protein A	HSM742d0C1p_01090 global transcriptional regulator, catabolite control protein A	HSM742d0C1p_01090 global transcriptional regulator, catabolite control protein A	HSM742d0C1p_01090 global transcriptional regulator, catabolite control protein A	HSM742d0C1p_01090 global transcriptional regulator, catabolite control protein A	HSM742d0C1p_01090 global transcriptional regulator, catabolite control protein A	HSM742d0C1p_01090 global transcriptional regulator, catabolite control protein A	HSM742d0C1p_01090 global transcriptional regulator, catabolite control protein A	HSM742d0C1p_01090 global transcriptional regulator, catabolite control protein A	HSM742d0C1p_01090 global transcriptional regulator, catabolite control protein A	HSM742d0C1p_01090 global transcriptional regulator, catabolite control protein A	HSM742d0C1p_01090 global transcriptional regulator, catabolite control protein A	HSM742d0C1p_01080 hypothetical protein	HSM742d0C1p_01080 hypothetical protein	HSM742d0C1p_01090 global transcriptional regulator, catabolite control protein A	HSM742d0C1p_01090 global transcriptional regulator, catabolite control protein A	HSM742d0C1p_03190 capsular polysaccharide biosynthesis protein CapD	HSM742d0C1p_03190 capsular polysaccharide biosynthesis protein CapD	HSM742d0C1p_03190 capsular polysaccharide biosynthesis protein CapD	HSM742d0C1p_03190 capsular polysaccharide biosynthesis protein CapD	HSM742d0C1p_03190 capsular polysaccharide biosynthesis protein CapD	HSM742d0C1p_03190 capsular polysaccharide biosynthesis protein CapD
HSM742d0C1p_01100 ribokinase	HSM742d0C1p_01100 ribokinase	HSM742d0C1p_01100 ribokinase	HSM742d0C1p_01100 ribokinase	HSM742d0C1p_01100 ribokinase	HSM742d0C1p_01100 ribokinase	HSM742d0C1p_01100 ribokinase	HSM742d0C1p_01100 ribokinase	HSM742d0C1p_01100 ribokinase	HSM742d0C1p_01100 ribokinase	HSM742d0C1p_01100 ribokinase	HSM742d0C1p_01100 ribokinase	HSM742d0C1p_01100 ribokinase	HSM742d0C1p_01090 global transcriptional regulator, catabolite control protein A	HSM742d0C1p_01090 global transcriptional regulator, catabolite control protein A	HSM742d0C1p_01100 ribokinase	HSM742d0C1p_01100 ribokinase	HSM742d0C1p_03200 capsular polysaccharide synthesis enzyme CapE	HSM742d0C1p_03200 capsular polysaccharide synthesis enzyme CapE
HSM742d0C1p_01110 ribose ABC transporter permease protein	HSM742d0C1p_01110 ribose ABC transporter permease protein	HSM742d0C1p_01110 ribose ABC transporter permease protein	HSM742d0C1p_01110 ribose ABC transporter permease protein	HSM742d0C1p_01110 ribose ABC transporter permease protein	HSM742d0C1p_01110 ribose ABC transporter permease protein	HSM742d0C1p_01110 ribose ABC transporter permease protein	HSM742d0C1p_01110 ribose ABC transporter permease protein	HSM742d0C1p_01110 ribose ABC transporter permease protein	HSM742d0C1p_01110 ribose ABC transporter permease protein	HSM742d0C1p_01110 ribose ABC transporter permease protein	HSM742d0C1p_01110 ribose ABC transporter permease protein	HSM742d0C1p_01110 ribose ABC transporter permease protein	HSM742d0C1p_01100 ribokinase	HSM742d0C1p_01100 ribokinase	HSM742d0C1p_01110 ribose ABC transporter permease protein	HSM742d0C1p_01110 ribose ABC transporter permease protein	HSM742d0C1p_03210 capsular polysaccharide synthesis enzyme CapF	HSM742d0C1p_03210 capsular polysaccharide synthesis enzyme CapF
HSM742d0C1p_01120 ribose ABC transporter ATP-binding protein	HSM742d0C1p_01120 ribose ABC transporter ATP-binding protein	HSM742d0C1p_01120 ribose ABC transporter ATP-binding protein	HSM742d0C1p_01120 ribose ABC transporter ATP-binding protein	HSM742d0C1p_01120 ribose ABC transporter ATP-binding protein	HSM742d0C1p_01120 ribose ABC transporter ATP-binding protein	HSM742d0C1p_01120 ribose ABC transporter ATP-binding protein	HSM742d0C1p_01120 ribose ABC transporter ATP-binding protein	HSM742d0C1p_01120 ribose ABC transporter ATP-binding protein	HSM742d0C1p_01120 ribose ABC transporter ATP-binding protein	HSM742d0C1p_01120 ribose ABC transporter ATP-binding protein	HSM742d0C1p_01120 ribose ABC transporter ATP-binding protein	HSM742d0C1p_01120 ribose ABC transporter ATP-binding protein	HSM742d0C1p_01110 ribose ABC transporter permease protein	HSM742d0C1p_01110 ribose ABC transporter permease protein	HSM742d0C1p_01120 ribose ABC transporter ATP-binding protein	HSM742d0C1p_01120 ribose ABC transporter ATP-binding protein	HSM742d0C1p_03220 capsular polysaccharide biosynthesis protein Cap5G	HSM742d0C1p_03220 capsular polysaccharide biosynthesis protein Cap5G
HSM742d0C1p_01130 ribose ABC transporter ATP-binding protein	HSM742d0C1p_01130 ribose ABC transporter ATP-binding protein	HSM742d0C1p_01130 ribose ABC transporter ATP-binding protein	HSM742d0C1p_01130 ribose ABC transporter ATP-binding protein	HSM742d0C1p_01130 ribose ABC transporter ATP-binding protein	HSM742d0C1p_01130 ribose ABC transporter ATP-binding protein	HSM742d0C1p_01130 ribose ABC transporter ATP-binding protein	HSM742d0C1p_01130 ribose ABC transporter ATP-binding protein	HSM742d0C1p_01130 ribose ABC transporter ATP-binding protein	HSM742d0C1p_01130 ribose ABC transporter ATP-binding protein	HSM742d0C1p_01130 ribose ABC transporter ATP-binding protein	HSM742d0C1p_01130 ribose ABC transporter ATP-binding protein	HSM742d0C1p_01130 ribose ABC transporter ATP-binding protein	HSM742d0C1p_01120 ribose ABC transporter ATP-binding protein	HSM742d0C1p_01120 ribose ABC transporter ATP-binding protein	HSM742d0C1p_01130 ribose ABC transporter ATP-binding protein	HSM742d0C1p_01130 ribose ABC transporter ATP-binding protein	HSM742d0C1p_03260 hypothetical protein	HSM742d0C1p_03260 hypothetical protein
HSM742d0C1p_01140 ribose ABC transporter permease	HSM742d0C1p_01140 ribose ABC transporter permease	HSM742d0C1p_01140 ribose ABC transporter permease	HSM742d0C1p_01140 ribose ABC transporter permease	HSM742d0C1p_01140 ribose ABC transporter permease	HSM742d0C1p_01140 ribose ABC transporter permease	HSM742d0C1p_01140 ribose ABC transporter permease	HSM742d0C1p_01140 ribose ABC transporter permease	HSM742d0C1p_01140 ribose ABC transporter permease	HSM742d0C1p_01140 ribose ABC transporter permease	HSM742d0C1p_01140 ribose ABC transporter permease	HSM742d0C1p_01140 ribose ABC transporter permease	HSM742d0C1p_01140 ribose ABC transporter permease	HSM742d0C1p_01130 ribose ABC transporter ATP-binding protein	HSM742d0C1p_01130 ribose ABC transporter ATP-binding protein	HSM742d0C1p_01140 ribose ABC transporter permease	HSM742d0C1p_01140 ribose ABC transporter permease	HSM742d0C1p_03270 hypothetical protein	HSM742d0C1p_03270 hypothetical protein
HSM742d0C1p_01150 ribose ABC transporter (ribose-binding protein)	HSM742d0C1p_01150 ribose ABC transporter (ribose-binding protein)	HSM742d0C1p_01150 ribose ABC transporter (ribose-binding protein)	HSM742d0C1p_01150 ribose ABC transporter (ribose-binding protein)	HSM742d0C1p_01150 ribose ABC transporter (ribose-binding protein)	HSM742d0C1p_01150 ribose ABC transporter (ribose-binding protein)	HSM742d0C1p_01150 ribose ABC transporter (ribose-binding protein)	HSM742d0C1p_01150 ribose ABC transporter (ribose-binding protein)	HSM742d0C1p_01150 ribose ABC transporter (ribose-binding protein)	HSM742d0C1p_01150 ribose ABC transporter (ribose-binding protein)	HSM742d0C1p_01150 ribose ABC transporter (ribose-binding protein)	HSM742d0C1p_01150 ribose ABC transporter (ribose-binding protein)	HSM742d0C1p_01150 ribose ABC transporter (ribose-binding protein)	HSM742d0C1p_01140 ribose ABC transporter permease	HSM742d0C1p_01140 ribose ABC transporter permease	HSM742d0C1p_01150 ribose ABC transporter (ribose-binding protein)	HSM742d0C1p_01150 ribose ABC transporter (ribose-binding protein)	HSM742d0C1p_03280 alkaline phosphatase III precursor	HSM742d0C1p_03280 alkaline phosphatase III precursor
HSM742d0C1p_01160 hypothetical protein	HSM742d0C1p_01160 hypothetical protein	HSM742d0C1p_01160 hypothetical protein	HSM742d0C1p_01160 hypothetical protein	HSM742d0C1p_01160 hypothetical protein	HSM742d0C1p_01160 hypothetical protein	HSM742d0C1p_01160 hypothetical protein	HSM742d0C1p_01160 hypothetical protein	HSM742d0C1p_01160 hypothetical protein	HSM742d0C1p_01160 hypothetical protein	HSM742d0C1p_01160 hypothetical protein	HSM742d0C1p_01160 hypothetical protein	HSM742d0C1p_01160 hypothetical protein	HSM742d0C1p_01150 ribose ABC transporter (ribose-binding protein)	HSM742d0C1p_01150 ribose ABC transporter (ribose-binding protein)	HSM742d0C1p_01160 hypothetical protein	HSM742d0C1p_01160 hypothetical protein	HSM742d0C1p_03300 SAM	HSM742d0C1p_03300 SAM
HSM742d0C1p_01170 3-methyl-2-oxobutanoate hydroxymethyltransferase	HSM742d0C1p_01170 3-methyl-2-oxobutanoate hydroxymethyltransferase	HSM742d0C1p_01170 3-methyl-2-oxobutanoate hydroxymethyltransferase	HSM742d0C1p_01170 3-methyl-2-oxobutanoate hydroxymethyltransferase	HSM742d0C1p_01170 3-methyl-2-oxobutanoate hydroxymethyltransferase	HSM742d0C1p_01170 3-methyl-2-oxobutanoate hydroxymethyltransferase	HSM742d0C1p_01170 3-methyl-2-oxobutanoate hydroxymethyltransferase	HSM742d0C1p_01170 3-methyl-2-oxobutanoate hydroxymethyltransferase	HSM742d0C1p_01170 3-methyl-2-oxobutanoate hydroxymethyltransferase	HSM742d0C1p_01170 3-methyl-2-oxobutanoate hydroxymethyltransferase	HSM742d0C1p_01170 3-methyl-2-oxobutanoate hydroxymethyltransferase	HSM742d0C1p_01170 3-methyl-2-oxobutanoate hydroxymethyltransferase	HSM742d0C1p_01170 3-methyl-2-oxobutanoate hydroxymethyltransferase	HSM742d0C1p_01160 hypothetical protein	HSM742d0C1p_01160 hypothetical protein	HSM742d0C1p_01170 3-methyl-2-oxobutanoate hydroxymethyltransferase	HSM742d0C1p_01170 3-methyl-2-oxobutanoate hydroxymethyltransferase	HSM742d0C1p_03310 hypothetical protein	HSM742d0C1p_03310 hypothetical protein
HSM742d0C1p_01180 pantoate beta-alanine ligase	HSM742d0C1p_01180 pantoate beta-alanine ligase	HSM742d0C1p_01180 pantoate beta-alanine ligase	HSM742d0C1p_01180 pantoate beta-alanine ligase	HSM742d0C1p_01180 pantoate beta-alanine ligase	HSM742d0C1p_01180 pantoate beta-alanine ligase	HSM742d0C1p_01180 pantoate beta-alanine ligase	HSM742d0C1p_01180 pantoate beta-alanine ligase	HSM742d0C1p_01180 pantoate beta-alanine ligase	HSM742d0C1p_01180 pantoate beta-alanine ligase	HSM742d0C1p_01180 pantoate beta-alanine ligase	HSM742d0C1p_01180 pantoate beta-alanine ligase	HSM742d0C1p_01180 pantoate beta-alanine ligase	HSM742d0C1p_01170 3-methyl-2-oxobutanoate hydroxymethyltransferase	HSM742d0C1p_01170 3-methyl-2-oxobutanoate hydroxymethyltransferase	HSM742d0C1p_01180 pantoate beta-alanine ligase	HSM742d0C1p_01180 pantoate beta-alanine ligase	HSM742d0C1p_03320 hypothetical protein	HSM742d0C1p_03320 hypothetical protein
HSM742d0C1p_01190 aspartate 1-decarboxylase	HSM742d0C1p_01190 aspartate 1-decarboxylase	HSM742d0C1p_01190 aspartate 1-decarboxylase	HSM742d0C1p_01190 aspartate 1-decarboxylase	HSM742d0C1p_01190 aspartate 1-decarboxylase	HSM742d0C1p_01190 aspartate 1-decarboxylase	HSM742d0C1p_01190 aspartate 1-decarboxylase	HSM742d0C1p_01190 aspartate 1-decarboxylase	HSM742d0C1p_01190 aspartate 1-decarboxylase	HSM742d0C1p_01190 aspartate 1-decarboxylase	HSM742d0C1p_01190 aspartate 1-decarboxylase	HSM742d0C1p_01190 aspartate 1-decarboxylase	HSM742d0C1p_01190 aspartate 1-decarboxylase	HSM742d0C1p_01180 pantoate beta-alanine ligase	HSM742d0C1p_01180 pantoate beta-alanine ligase	HSM742d0C1p_01190 aspartate 1-decarboxylase	HSM742d0C1p_01190 aspartate 1-decarboxylase	HSM742d0C1p_03330 hypothetical protein	HSM742d0C1p_03330 hypothetical protein
HSM742d0C1p_01200 hypothetical protein	HSM742d0C1p_01200 hypothetical protein	HSM742d0C1p_01200 hypothetical protein	HSM742d0C1p_01200 hypothetical protein	HSM742d0C1p_01200 hypothetical protein	HSM742d0C1p_01200 hypothetical protein	HSM742d0C1p_01200 hypothetical protein	HSM742d0C1p_01200 hypothetical protein	HSM742d0C1p_01200 hypothetical protein	HSM742d0C1p_01200 hypothetical protein	HSM742d0C1p_01200 hypothetical protein	HSM742d0C1p_01200 hypothetical protein	HSM742d0C1p_01200 hypothetical protein	HSM742d0C1p_01190 aspartate 1-decarboxylase	HSM742d0C1p_01190 aspartate 1-decarboxylase	HSM742d0C1p_01200 hypothetical protein	HSM742d0C1p_01200 hypothetical protein	HSM742d0C1p_03340 hypothetical protein	HSM742d0C1p_03340 hypothetical protein
HSM742d0C1p_01210 hypothetical protein	HSM742d0C1p_01210 hypothetical protein	HSM742d0C1p_01210 hypothetical protein	HSM742d0C1p_01210 hypothetical protein	HSM742d0C1p_01210 hypothetical protein	HSM742d0C1p_01210 hypothetical protein	HSM742d0C1p_01210 hypothetical protein	HSM742d0C1p_01210 hypothetical protein	HSM742d0C1p_01210 hypothetical protein	HSM742d0C1p_01210 hypothetical protein	HSM742d0C1p_01210 hypothetical protein	HSM742d0C1p_01210 hypothetical protein	HSM742d0C1p_01210 hypothetical protein	HSM742d0C1p_01200 hypothetical protein	HSM742d0C1p_01200 hypothetical protein	HSM742d0C1p_01210 hypothetical protein	HSM742d0C1p_01210 hypothetical protein	HSM742d0C1p_03350 hypothetical protein	HSM742d0C1p_03350 hypothetical protein
HSM742d0C1p_01220 hypothetical protein	HSM742d0C1p_01220 hypothetical protein	HSM742d0C1p_01220 hypothetical protein	HSM742d0C1p_01220 hypothetical protein	HSM742d0C1p_01220 hypothetical protein	HSM742d0C1p_01220 hypothetical protein	HSM742d0C1p_01220 hypothetical protein	HSM742d0C1p_01220 hypothetical protein	HSM742d0C1p_01220 hypothetical protein	HSM742d0C1p_01220 hypothetical protein	HSM742d0C1p_01220 hypothetical protein	HSM742d0C1p_01220 hypothetical protein	HSM742d0C1p_01220 hypothetical protein	HSM742d0C1p_01210 hypothetical protein	HSM742d0C1p_01210 hypothetical protein	HSM742d0C1p_01220 hypothetical protein	HSM742d0C1p_01220 hypothetical protein	HSM742d0C1p_03360 hypothetical protein	HSM742d0C1p_03360 hypothetical protein
HSM742d0C1p_01230 hypothetical protein	HSM742d0C1p_01230 hypothetical protein	HSM742d0C1p_01230 hypothetical protein	HSM742d0C1p_01230 hypothetical protein	HSM742d0C1p_01230 hypothetical protein	HSM742d0C1p_01230 hypothetical protein	HSM742d0C1p_01230 hypothetical protein	HSM742d0C1p_01230 hypothetical protein	HSM742d0C1p_01230 hypothetical protein	HSM742d0C1p_01230 hypothetical protein	HSM742d0C1p_01230 hypothetical protein	HSM742d0C1p_01230 hypothetical protein	HSM742d0C1p_01230 hypothetical protein	HSM742d0C1p_01220 hypothetical protein	HSM742d0C1p_01220 hypothetical protein	HSM742d0C1p_01230 hypothetical protein	HSM742d0C1p_01230 hypothetical protein	HSM742d0C1p_03370 hypothetical protein	HSM742d0C1p_03370 hypothetical protein
HSM742d0C1p_01240 hypothetical protein	HSM742d0C1p_01240 hypothetical protein	HSM742d0C1p_01240 hypothetical protein	HSM742d0C1p_01240 hypothetical protein	HSM742d0C1p_01240 hypothetical protein	HSM742d0C1p_01240 hypothetical protein	HSM742d0C1p_01240 hypothetical protein	HSM742d0C1p_01240 hypothetical protein	HSM742d0C1p_01240 hypothetical protein	HSM742d0C1p_01240 hypothetical protein	HSM742d0C1p_01240 hypothetical protein	HSM742d0C1p_01240 hypothetical protein	HSM742d0C1p_01240 hypothetical protein	HSM742d0C1p_01230 hypothetical protein	HSM742d0C1p_01230 hypothetical protein	HSM742d0C1p_01240 hypothetical protein	HSM742d0C1p_01240 hypothetical protein	HSM742d0C1p_03380 TPP	HSM742d0C1p_03380 TPP
HSM742d0C1p_01250 hypothetical protein	HSM742d0C1p_01250 hypothetical protein	HSM742d0C1p_01250 hypothetical protein	HSM742d0C1p_01250 hypothetical protein	HSM742d0C1p_01250 hypothetical protein	HSM742d0C1p_01250 hypothetical protein	HSM742d0C1p_01250 hypothetical protein	HSM742d0C1p_01250 hypothetical protein	HSM742d0C1p_01250 hypothetical protein	HSM742d0C1p_01250 hypothetical protein	HSM742d0C1p_01250 hypothetical protein	HSM742d0C1p_01250 hypothetical protein	HSM742d0C1p_01250 hypothetical protein	HSM742d0C1p_01240 hypothetical protein	HSM742d0C1p_01240 hypothetical protein	HSM742d0C1p_01250 hypothetical protein	HSM742d0C1p_01250 hypothetical protein	HSM742d0C1p_03390 hypothetical protein	HSM742d0C1p_03390 hypothetical protein
HSM742d0C1p_01260 hypothetical protein	HSM742d0C1p_01260 hypothetical protein	HSM742d0C1p_01260 hypothetical protein	HSM742d0C1p_01260 hypothetical protein	HSM742d0C1p_01260 hypothetical protein	HSM742d0C1p_01260 hypothetical protein	HSM742d0C1p_01260 hypothetical protein	HSM742d0C1p_01260 hypothetical protein	HSM742d0C1p_01260 hypothetical protein	HSM742d0C1p_01260 hypothetical protein	HSM742d0C1p_01260 hypothetical protein	HSM742d0C1p_01260 hypothetical protein	HSM742d0C1p_01260 hypothetical protein	HSM742d0C1p_01250 hypothetical protein	HSM742d0C1p_01250 hypothetical protein	HSM742d0C1p_01260 hypothetical protein	HSM742d0C1p_01260 hypothetical protein	HSM742d0C1p_03400 hypothetical protein	HSM742d0C1p_03400 hypothetical protein
HSM742d0C1p_01270 hypothetical protein	HSM742d0C1p_01270 hypothetical protein	HSM742d0C1p_01270 hypothetical protein	HSM742d0C1p_01270 hypothetical protein	HSM742d0C1p_01270 hypothetical protein	HSM742d0C1p_01270 hypothetical protein	HSM742d0C1p_01270 hypothetical protein	HSM742d0C1p_01270 hypothetical protein	HSM742d0C1p_01270 hypothetical protein	HSM742d0C1p_01270 hypothetical protein	HSM742d0C1p_01270 hypothetical protein	HSM742d0C1p_01270 hypothetical protein	HSM742d0C1p_01270 hypothetical protein	HSM742d0C1p_01260 hypothetical protein	HSM742d0C1p_01260 hypothetical protein	HSM742d0C1p_01270 hypothetical protein	HSM742d0C1p_01270 hypothetical protein	HSM742d0C1p_03410 hypothetical protein	HSM742d0C1p_03410 hypothetical protein
HSM742d0C1p_01280 hypothetical protein	HSM742d0C1p_01280 hypothetical protein	HSM742d0C1p_01280 hypothetical protein	HSM742d0C1p_01280 hypothetical protein	HSM742d0C1p_01280 hypothetical protein	HSM742d0C1p_01280 hypothetical protein	HSM742d0C1p_01280 hypothetical protein	HSM742d0C1p_01280 hypothetical protein	HSM742d0C1p_01280 hypothetical protein	HSM742d0C1p_01280 hypothetical protein	HSM742d0C1p_01280 hypothetical protein	HSM742d0C1p_01280 hypothetical protein	HSM742d0C1p_01280 hypothetical protein	HSM742d0C1p_01270 hypothetical protein	HSM742d0C1p_01270 hypothetical protein	HSM742d0C1p_01280 hypothetical protein	HSM742d0C1p_01280 hypothetical protein	HSM742d0C1p_03420 Phosphoadenosine phosphosulfate reductase	HSM742d0C1p_03420 Phosphoadenosine phosphosulfate reductase
HSM742d0C1p_01290 hypothetical protein	HSM742d0C1p_01290 hypothetical protein	HSM742d0C1p_01290 hypothetical protein	HSM742d0C1p_01290 hypothetical protein	HSM742d0C1p_01290 hypothetical protein	HSM742d0C1p_01290 hypothetical protein	HSM742d0C1p_01290 hypothetical protein	HSM742d0C1p_01290 hypothetical protein	HSM742d0C1p_01290 hypothetical protein	HSM742d0C1p_01290 hypothetical protein	HSM742d0C1p_01290 hypothetical protein	HSM742d0C1p_01290 hypothetical protein	HSM742d0C1p_01290 hypothetical protein	HSM742d0C1p_01280 hypothetical protein	HSM742d0C1p_01280 hypothetical protein	HSM742d0C1p_01290 hypothetical protein	HSM742d0C1p_01290 hypothetical protein	HSM742d0C1p_03430 sulfite reductase flavoprotein subunit	HSM742d0C1p_03430 sulfite reductase flavoprotein subunit
HSM742d0C1p_01300 hypothetical protein	HSM742d0C1p_01300 hypothetical protein	HSM742d0C1p_01300 hypothetical protein	HSM742d0C1p_01300 hypothetical protein	HSM742d0C1p_01300 hypothetical protein	HSM742d0C1p_01300 hypothetical protein	HSM742d0C1p_01300 hypothetical protein	HSM742d0C1p_01300 hypothetical protein	HSM742d0C1p_01300 hypothetical protein	HSM742d0C1p_01300 hypothetical protein	HSM742d0C1p_01300 hypothetical protein	HSM742d0C1p_01300 hypothetical protein	HSM742d0C1p_01300 hypothetical protein	HSM742d0C1p_01290 hypothetical protein	HSM742d0C1p_01290 hypothetical protein	HSM742d0C1p_01300 hypothetical protein	HSM742d0C1p_01300 hypothetical protein	HSM742d0C1p_03440 hypothetical protein	HSM742d0C1p_03440 hypothetical protein
HSM742d0C1p_01310 hypothetical protein	HSM742d0C1p_01310 hypothetical protein	HSM742d0C1p_01310 hypothetical protein	HSM742d0C1p_01310 hypothetical protein	HSM742d0C1p_01310 hypothetical protein	HSM742d0C1p_01310 hypothetical protein	HSM742d0C1p_01310 hypothetical protein	HSM742d0C1p_01310 hypothetical protein	HSM742d0C1p_01310 hypothetical protein	HSM742d0C1p_01310 hypothetical protein	HSM742d0C1p_01310 hypothetical protein	HSM742d0C1p_01310 hypothetical protein	HSM742d0C1p_01310 hypothetical protein	HSM742d0C1p_01300 hypothetical protein	HSM742d0C1p_01300 hypothetical protein	HSM742d0C1p_01310 hypothetical protein	HSM742d0C1p_01310 hypothetical protein	HSM742d0C1p_03450 hypothetical protein	HSM742d0C1p_03450 hypothetical protein
HSM742d0C1p_01320 DNA mismatch repair protein MutS	HSM742d0C1p_01320 DNA mismatch repair protein MutS	HSM742d0C1p_01320 DNA mismatch repair protein MutS	HSM742d0C1p_01320 DNA mismatch repair protein MutS	HSM742d0C1p_01320 DNA mismatch repair protein MutS	HSM742d0C1p_01320 DNA mismatch repair protein MutS	HSM742d0C1p_01320 DNA mismatch repair protein MutS	HSM742d0C1p_01320 DNA mismatch repair protein MutS	HSM742d0C1p_01320 DNA mismatch repair protein MutS	HSM742d0C1p_01320 DNA mismatch repair protein MutS	HSM742d0C1p_01320 DNA mismatch repair protein MutS	HSM742d0C1p_01320 DNA mismatch repair protein MutS	HSM742d0C1p_01320 DNA mismatch repair protein MutS	HSM742d0C1p_01310 hypothetical protein	HSM742d0C1p_01310 hypothetical protein	HSM742d0C1p_01320 DNA mismatch repair protein MutS	HSM742d0C1p_01320 DNA mismatch repair protein MutS	HSM742d0C1p_03460 hypothetical protein	HSM742d0C1p_03460 hypothetical protein
HSM742d0C1p_01330 yjdF	HSM742d0C1p_01330 yjdF	HSM742d0C1p_01330 yjdF	HSM742d0C1p_01330 yjdF	HSM742d0C1p_01330 yjdF	HSM742d0C1p_01330 yjdF	HSM742d0C1p_01330 yjdF	HSM742d0C1p_01330 yjdF	HSM742d0C1p_01330 yjdF	HSM742d0C1p_01330 yjdF	HSM742d0C1p_01330 yjdF	HSM742d0C1p_01330 yjdF	HSM742d0C1p_01330 yjdF	HSM742d0C1p_01320 DNA mismatch repair protein MutS	HSM742d0C1p_01320 DNA mismatch repair protein MutS	HSM742d0C1p_01330 yjdF	HSM742d0C1p_01330 yjdF	HSM742d0C1p_03470 hypothetical protein	HSM742d0C1p_03470 hypothetical protein
HSM742d0C1p_01340 hypothetical protein	HSM742d0C1p_01340 hypothetical protein	HSM742d0C1p_01340 hypothetical protein	HSM742d0C1p_01340 hypothetical protein	HSM742d0C1p_01340 hypothetical protein	HSM742d0C1p_01340 hypothetical protein	HSM742d0C1p_01340 hypothetical protein	HSM742d0C1p_01340 hypothetical protein	HSM742d0C1p_01340 hypothetical protein	HSM742d0C1p_01340 hypothetical protein	HSM742d0C1p_01340 hypothetical protein	HSM742d0C1p_01340 hypothetical protein	HSM742d0C1p_01340 hypothetical protein	HSM742d0C1p_01330 yjdF	HSM742d0C1p_01330 yjdF	HSM742d0C1p_01340 hypothetical protein	HSM742d0C1p_01340 hypothetical protein	HSM742d0C1p_03480 hypothetical protein	HSM742d0C1p_03480 hypothetical protein
HSM742d0C1p_01350 arsenic efflux pump protein	HSM742d0C1p_01350 arsenic efflux pump protein	HSM742d0C1p_01350 arsenic efflux pump protein	HSM742d0C1p_01350 arsenic efflux pump protein	HSM742d0C1p_01350 arsenic efflux pump protein	HSM742d0C1p_01350 arsenic efflux pump protein	HSM742d0C1p_01350 arsenic efflux pump protein	HSM742d0C1p_01350 arsenic efflux pump protein	HSM742d0C1p_01350 arsenic efflux pump protein	HSM742d0C1p_01350 arsenic efflux pump protein	HSM742d0C1p_01350 arsenic efflux pump protein	HSM742d0C1p_01350 arsenic efflux pump protein	HSM742d0C1p_01350 arsenic efflux pump protein	HSM742d0C1p_01340 hypothetical protein	HSM742d0C1p_01340 hypothetical protein	HSM742d0C1p_01350 arsenic efflux pump protein	HSM742d0C1p_01350 arsenic efflux pump protein	HSM742d0C1p_03490 hypothetical protein	HSM742d0C1p_03490 hypothetical protein
HSM742d0C1p_01360 hypothetical protein	HSM742d0C1p_01360 hypothetical protein	HSM742d0C1p_01360 hypothetical protein	HSM742d0C1p_01360 hypothetical protein	HSM742d0C1p_01360 hypothetical protein	HSM742d0C1p_01360 hypothetical protein	HSM742d0C1p_01360 hypothetical protein	HSM742d0C1p_01360 hypothetical protein	HSM742d0C1p_01360 hypothetical protein	HSM742d0C1p_01360 hypothetical protein	HSM742d0C1p_01360 hypothetical protein	HSM742d0C1p_01360 hypothetical protein	HSM742d0C1p_01360 hypothetical protein	HSM742d0C1p_01350 arsenic efflux pump protein	HSM742d0C1p_01350 arsenic efflux pump protein	HSM742d0C1p_01360 hypothetical protein	HSM742d0C1p_01360 hypothetical protein	HSM742d0C1p_03500 hypothetical protein	HSM742d0C1p_03500 hypothetical protein
HSM742d0C1p_01370 hypothetical protein	HSM742d0C1p_01370 hypothetical protein	HSM742d0C1p_01370 hypothetical protein	HSM742d0C1p_01370 hypothetical protein	HSM742d0C1p_01370 hypothetical protein	HSM742d0C1p_01370 hypothetical protein	HSM742d0C1p_01370 hypothetical protein	HSM742d0C1p_01370 hypothetical protein	HSM742d0C1p_01370 hypothetical protein	HSM742d0C1p_01370 hypothetical protein	HSM742d0C1p_01370 hypothetical protein	HSM742d0C1p_01370 hypothetical protein	HSM742d0C1p_01370 hypothetical protein	HSM742d0C1p_01360 hypothetical protein	HSM742d0C1p_01360 hypothetical protein	HSM742d0C1p_01370 hypothetical protein	HSM742d0C1p_01370 hypothetical protein	HSM742d0C1p_03510 hypothetical protein	HSM742d0C1p_03510 hypothetical protein
HSM742d0C1p_01390 hypothetical protein	HSM742d0C1p_01390 hypothetical protein	HSM742d0C1p_01390 hypothetical protein	HSM742d0C1p_01390 hypothetical protein	HSM742d0C1p_01390 hypothetical protein	HSM742d0C1p_01390 hypothetical protein	HSM742d0C1p_01390 hypothetical protein	HSM742d0C1p_01390 hypothetical protein	HSM742d0C1p_01390 hypothetical protein	HSM742d0C1p_01390 hypothetical protein	HSM742d0C1p_01390 hypothetical protein	HSM742d0C1p_01390 hypothetical protein	HSM742d0C1p_01390 hypothetical protein	HSM742d0C1p_01370 hypothetical protein	HSM742d0C1p_01370 hypothetical protein	HSM742d0C1p_01390 hypothetical protein	HSM742d0C1p_01390 hypothetical protein	HSM742d0C1p_03520 hypothetical protein	HSM742d0C1p_03520 hypothetical protein
HSM742d0C1p_01400 hypothetical protein	HSM742d0C1p_01400 hypothetical protein	HSM742d0C1p_01400 hypothetical protein	HSM742d0C1p_01400 hypothetical protein	HSM742d0C1p_01400 hypothetical protein	HSM742d0C1p_01400 hypothetical protein	HSM742d0C1p_01400 hypothetical protein	HSM742d0C1p_01400 hypothetical protein	HSM742d0C1p_01400 hypothetical protein	HSM742d0C1p_01400 hypothetical protein	HSM742d0C1p_01400 hypothetical protein	HSM742d0C1p_01400 hypothetical protein	HSM742d0C1p_01400 hypothetical protein	HSM742d0C1p_01390 hypothetical protein	HSM742d0C1p_01390 hypothetical protein	HSM742d0C1p_01400 hypothetical protein	HSM742d0C1p_01400 hypothetical protein	HSM742d0C1p_03530 hypothetical protein	HSM742d0C1p_03530 hypothetical protein
HSM742d0C1p_01410 3-beta hydroxysteroid dehydrogenase/isomerase	HSM742d0C1p_01410 3-beta hydroxysteroid dehydrogenase/isomerase	HSM742d0C1p_01410 3-beta hydroxysteroid dehydrogenase/isomerase	HSM742d0C1p_01410 3-beta hydroxysteroid dehydrogenase/isomerase	HSM742d0C1p_01410 3-beta hydroxysteroid dehydrogenase/isomerase	HSM742d0C1p_01410 3-beta hydroxysteroid dehydrogenase/isomerase	HSM742d0C1p_01410 3-beta hydroxysteroid dehydrogenase/isomerase	HSM742d0C1p_01410 3-beta hydroxysteroid dehydrogenase/isomerase	HSM742d0C1p_01410 3-beta hydroxysteroid dehydrogenase/isomerase	HSM742d0C1p_01410 3-beta hydroxysteroid dehydrogenase/isomerase	HSM742d0C1p_01410 3-beta hydroxysteroid dehydrogenase/isomerase	HSM742d0C1p_01410 3-beta hydroxysteroid dehydrogenase/isomerase	HSM742d0C1p_01410 3-beta hydroxysteroid dehydrogenase/isomerase	HSM742d0C1p_01400 hypothetical protein	HSM742d0C1p_01400 hypothetical protein	HSM742d0C1p_01410 3-beta hydroxysteroid dehydrogenase/isomerase	HSM742d0C1p_01410 3-beta hydroxysteroid dehydrogenase/isomerase	HSM742d0C1p_03540 choline/carnitine/betaine transporter, BCCT family	HSM742d0C1p_03540 choline/carnitine/betaine transporter, BCCT family
HSM742d0C1p_01420 hypothetical protein	HSM742d0C1p_01420 hypothetical protein	HSM742d0C1p_01420 hypothetical protein	HSM742d0C1p_01420 hypothetical protein	HSM742d0C1p_01420 hypothetical protein	HSM742d0C1p_01420 hypothetical protein	HSM742d0C1p_01420 hypothetical protein	HSM742d0C1p_01420 hypothetical protein	HSM742d0C1p_01420 hypothetical protein	HSM742d0C1p_01420 hypothetical protein	HSM742d0C1p_01420 hypothetical protein	HSM742d0C1p_01420 hypothetical protein	HSM742d0C1p_01420 hypothetical protein	HSM742d0C1p_01410 3-beta hydroxysteroid dehydrogenase/isomerase	HSM742d0C1p_01410 3-beta hydroxysteroid dehydrogenase/isomerase	HSM742d0C1p_01420 hypothetical protein	HSM742d0C1p_01420 hypothetical protein	HSM742d0C1p_03550 hypothetical protein	HSM742d0C1p_03550 hypothetical protein
HSM742d0C1p_01430 Alpha-ketoglutarate permease	HSM742d0C1p_01430 Alpha-ketoglutarate permease	HSM742d0C1p_01430 Alpha-ketoglutarate permease	HSM742d0C1p_01430 Alpha-ketoglutarate permease	HSM742d0C1p_01430 Alpha-ketoglutarate permease	HSM742d0C1p_01430 Alpha-ketoglutarate permease	HSM742d0C1p_01430 Alpha-ketoglutarate permease	HSM742d0C1p_01430 Alpha-ketoglutarate permease	HSM742d0C1p_01430 Alpha-ketoglutarate permease	HSM742d0C1p_01430 Alpha-ketoglutarate permease	HSM742d0C1p_01430 Alpha-ketoglutarate permease	HSM742d0C1p_01430 Alpha-ketoglutarate permease	HSM742d0C1p_01430 Alpha-ketoglutarate permease	HSM742d0C1p_01420 hypothetical protein	HSM742d0C1p_01420 hypothetical protein	HSM742d0C1p_01430 Alpha-ketoglutarate permease	HSM742d0C1p_01430 Alpha-ketoglutarate permease	HSM742d0C1p_03560 glycine betaine aldehyde dehydrogenase, GbsA	HSM742d0C1p_03560 glycine betaine aldehyde dehydrogenase, GbsA
HSM742d0C1p_01440 hypothetical protein	HSM742d0C1p_01440 hypothetical protein	HSM742d0C1p_01440 hypothetical protein	HSM742d0C1p_01440 hypothetical protein	HSM742d0C1p_01440 hypothetical protein	HSM742d0C1p_01440 hypothetical protein	HSM742d0C1p_01440 hypothetical protein	HSM742d0C1p_01440 hypothetical protein	HSM742d0C1p_01440 hypothetical protein	HSM742d0C1p_01440 hypothetical protein	HSM742d0C1p_01440 hypothetical protein	HSM742d0C1p_01440 hypothetical protein	HSM742d0C1p_01440 hypothetical protein	HSM742d0C1p_01430 Alpha-ketoglutarate permease	HSM742d0C1p_01430 Alpha-ketoglutarate permease	HSM742d0C1p_01440 hypothetical protein	HSM742d0C1p_01440 hypothetical protein	HSM742d0C1p_03570 choline dehydrogenase	HSM742d0C1p_03570 choline dehydrogenase
HSM742d0C1p_01450 hypothetical protein	HSM742d0C1p_01450 hypothetical protein	HSM742d0C1p_01450 hypothetical protein	HSM742d0C1p_01450 hypothetical protein	HSM742d0C1p_01450 hypothetical protein	HSM742d0C1p_01450 hypothetical protein	HSM742d0C1p_01450 hypothetical protein	HSM742d0C1p_01450 hypothetical protein	HSM742d0C1p_01450 hypothetical protein	HSM742d0C1p_01450 hypothetical protein	HSM742d0C1p_01450 hypothetical protein	HSM742d0C1p_01450 hypothetical protein	HSM742d0C1p_01450 hypothetical protein	HSM742d0C1p_01440 hypothetical protein	HSM742d0C1p_01440 hypothetical protein	HSM742d0C1p_01450 hypothetical protein	HSM742d0C1p_01450 hypothetical protein	HSM742d0C1p_03580 hypothetical protein	HSM742d0C1p_03580 hypothetical protein
HSM742d0C1p_01460 hypothetical protein	HSM742d0C1p_01460 hypothetical protein	HSM742d0C1p_01460 hypothetical protein	HSM742d0C1p_01460 hypothetical protein	HSM742d0C1p_01460 hypothetical protein	HSM742d0C1p_01460 hypothetical protein	HSM742d0C1p_01460 hypothetical protein	HSM742d0C1p_01460 hypothetical protein	HSM742d0C1p_01460 hypothetical protein	HSM742d0C1p_01460 hypothetical protein	HSM742d0C1p_01460 hypothetical protein	HSM742d0C1p_01460 hypothetical protein	HSM742d0C1p_01460 hypothetical protein	HSM742d0C1p_01450 hypothetical protein	HSM742d0C1p_01450 hypothetical protein	HSM742d0C1p_01460 hypothetical protein	HSM742d0C1p_01460 hypothetical protein	HSM742d0C1p_03590 hypothetical protein	HSM742d0C1p_03590 hypothetical protein
HSM742d0C1p_01470 hypothetical protein	HSM742d0C1p_01470 hypothetical protein	HSM742d0C1p_01470 hypothetical protein	HSM742d0C1p_01470 hypothetical protein	HSM742d0C1p_01470 hypothetical protein	HSM742d0C1p_01470 hypothetical protein	HSM742d0C1p_01470 hypothetical protein	HSM742d0C1p_01470 hypothetical protein	HSM742d0C1p_01470 hypothetical protein	HSM742d0C1p_01470 hypothetical protein	HSM742d0C1p_01470 hypothetical protein	HSM742d0C1p_01470 hypothetical protein	HSM742d0C1p_01470 hypothetical protein	HSM742d0C1p_01460 hypothetical protein	HSM742d0C1p_01460 hypothetical protein	HSM742d0C1p_01470 hypothetical protein	HSM742d0C1p_01470 hypothetical protein	HSM742d0C1p_03600 hypothetical protein	HSM742d0C1p_03600 hypothetical protein
HSM742d0C1p_01480 hypothetical protein	HSM742d0C1p_01480 hypothetical protein	HSM742d0C1p_01480 hypothetical protein	HSM742d0C1p_01480 hypothetical protein	HSM742d0C1p_01480 hypothetical protein	HSM742d0C1p_01480 hypothetical protein	HSM742d0C1p_01480 hypothetical protein	HSM742d0C1p_01480 hypothetical protein	HSM742d0C1p_01480 hypothetical protein	HSM742d0C1p_01480 hypothetical protein	HSM742d0C1p_01480 hypothetical protein	HSM742d0C1p_01480 hypothetical protein	HSM742d0C1p_01480 hypothetical protein	HSM742d0C1p_01470 hypothetical protein	HSM742d0C1p_01470 hypothetical protein	HSM742d0C1p_01480 hypothetical protein	HSM742d0C1p_01480 hypothetical protein	HSM742d0C1p_03610 hypothetical protein	HSM742d0C1p_03610 hypothetical protein
HSM742d0C1p_01490 hypothetical protein	HSM742d0C1p_01490 hypothetical protein	HSM742d0C1p_01490 hypothetical protein	HSM742d0C1p_01490 hypothetical protein	HSM742d0C1p_01490 hypothetical protein	HSM742d0C1p_01490 hypothetical protein	HSM742d0C1p_01490 hypothetical protein	HSM742d0C1p_01490 hypothetical protein	HSM742d0C1p_01490 hypothetical protein	HSM742d0C1p_01490 hypothetical protein	HSM742d0C1p_01490 hypothetical protein	HSM742d0C1p_01490 hypothetical protein	HSM742d0C1p_01490 hypothetical protein	HSM742d0C1p_01480 hypothetical protein	HSM742d0C1p_01480 hypothetical protein	HSM742d0C1p_01490 hypothetical protein	HSM742d0C1p_01490 hypothetical protein	HSM742d0C1p_03620 hypothetical protein	HSM742d0C1p_03620 hypothetical protein
HSM742d0C1p_01500 hypothetical protein	HSM742d0C1p_01500 hypothetical protein	HSM742d0C1p_01500 hypothetical protein	HSM742d0C1p_01500 hypothetical protein	HSM742d0C1p_01500 hypothetical protein	HSM742d0C1p_01500 hypothetical protein	HSM742d0C1p_01500 hypothetical protein	HSM742d0C1p_01500 hypothetical protein	HSM742d0C1p_01500 hypothetical protein	HSM742d0C1p_01500 hypothetical protein	HSM742d0C1p_01500 hypothetical protein	HSM742d0C1p_01500 hypothetical protein	HSM742d0C1p_01500 hypothetical protein	HSM742d0C1p_01490 hypothetical protein	HSM742d0C1p_01490 hypothetical protein	HSM742d0C1p_01500 hypothetical protein	HSM742d0C1p_01500 hypothetical protein	HSM742d0C1p_03630 hypothetical protein	HSM742d0C1p_03630 hypothetical protein
HSM742d0C1p_01510 hypothetical protein	HSM742d0C1p_01510 hypothetical protein	HSM742d0C1p_01510 hypothetical protein	HSM742d0C1p_01510 hypothetical protein	HSM742d0C1p_01510 hypothetical protein	HSM742d0C1p_01510 hypothetical protein	HSM742d0C1p_01510 hypothetical protein	HSM742d0C1p_01510 hypothetical protein	HSM742d0C1p_01510 hypothetical protein	HSM742d0C1p_01510 hypothetical protein	HSM742d0C1p_01510 hypothetical protein	HSM742d0C1p_01510 hypothetical protein	HSM742d0C1p_01510 hypothetical protein	HSM742d0C1p_01500 hypothetical protein	HSM742d0C1p_01500 hypothetical protein	HSM742d0C1p_01510 hypothetical protein	HSM742d0C1p_01510 hypothetical protein	HSM742d0C1p_03640 acetate-CoA ligase	HSM742d0C1p_03640 acetate-CoA ligase
HSM742d0C1p_01520 hypothetical protein	HSM742d0C1p_01520 hypothetical protein	HSM742d0C1p_01520 hypothetical protein	HSM742d0C1p_01520 hypothetical protein	HSM742d0C1p_01520 hypothetical protein	HSM742d0C1p_01520 hypothetical protein	HSM742d0C1p_01520 hypothetical protein	HSM742d0C1p_01520 hypothetical protein	HSM742d0C1p_01520 hypothetical protein	HSM742d0C1p_01520 hypothetical protein	HSM742d0C1p_01520 hypothetical protein	HSM742d0C1p_01520 hypothetical protein	HSM742d0C1p_01520 hypothetical protein	HSM742d0C1p_01510 hypothetical protein	HSM742d0C1p_01510 hypothetical protein	HSM742d0C1p_01520 hypothetical protein	HSM742d0C1p_01520 hypothetical protein
HSM742d0C1p_01530 hypothetical protein	HSM742d0C1p_01530 hypothetical protein	HSM742d0C1p_01530 hypothetical protein	HSM742d0C1p_01530 hypothetical protein	HSM742d0C1p_01530 hypothetical protein	HSM742d0C1p_01530 hypothetical protein	HSM742d0C1p_01530 hypothetical protein	HSM742d0C1p_01530 hypothetical protein	HSM742d0C1p_01530 hypothetical protein	HSM742d0C1p_01530 hypothetical protein	HSM742d0C1p_01530 hypothetical protein	HSM742d0C1p_01530 hypothetical protein	HSM742d0C1p_01530 hypothetical protein	HSM742d0C1p_01520 hypothetical protein	HSM742d0C1p_01520 hypothetical protein	HSM742d0C1p_01530 hypothetical protein	HSM742d0C1p_01530 hypothetical protein
HSM742d0C1p_01540 aromatic amino acid transferase	HSM742d0C1p_01540 aromatic amino acid transferase	HSM742d0C1p_01540 aromatic amino acid transferase	HSM742d0C1p_01540 aromatic amino acid transferase	HSM742d0C1p_01540 aromatic amino acid transferase	HSM742d0C1p_01540 aromatic amino acid transferase	HSM742d0C1p_01540 aromatic amino acid transferase	HSM742d0C1p_01540 aromatic amino acid transferase	HSM742d0C1p_01540 aromatic amino acid transferase	HSM742d0C1p_01540 aromatic amino acid transferase	HSM742d0C1p_01540 aromatic amino acid transferase	HSM742d0C1p_01540 aromatic amino acid transferase	HSM742d0C1p_01540 aromatic amino acid transferase	HSM742d0C1p_01530 hypothetical protein	HSM742d0C1p_01530 hypothetical protein	HSM742d0C1p_01540 aromatic amino acid transferase	HSM742d0C1p_01540 aromatic amino acid transferase
HSM742d0C1p_01550 hypothetical protein	HSM742d0C1p_01550 hypothetical protein	HSM742d0C1p_01550 hypothetical protein	HSM742d0C1p_01550 hypothetical protein	HSM742d0C1p_01550 hypothetical protein	HSM742d0C1p_01550 hypothetical protein	HSM742d0C1p_01550 hypothetical protein	HSM742d0C1p_01550 hypothetical protein	HSM742d0C1p_01550 hypothetical protein	HSM742d0C1p_01550 hypothetical protein	HSM742d0C1p_01550 hypothetical protein	HSM742d0C1p_01550 hypothetical protein	HSM742d0C1p_01550 hypothetical protein	HSM742d0C1p_01540 aromatic amino acid transferase	HSM742d0C1p_01540 aromatic amino acid transferase	HSM742d0C1p_01550 hypothetical protein	HSM742d0C1p_01550 hypothetical protein
HSM742d0C1p_01560 dihydrolipoamide dehydrogenase component of pyruvate dehydrogenase E3	HSM742d0C1p_01560 dihydrolipoamide dehydrogenase component of pyruvate dehydrogenase E3	HSM742d0C1p_01560 dihydrolipoamide dehydrogenase component of pyruvate dehydrogenase E3	HSM742d0C1p_01560 dihydrolipoamide dehydrogenase component of pyruvate dehydrogenase E3	HSM742d0C1p_01560 dihydrolipoamide dehydrogenase component of pyruvate dehydrogenase E3	HSM742d0C1p_01560 dihydrolipoamide dehydrogenase component of pyruvate dehydrogenase E3	HSM742d0C1p_01560 dihydrolipoamide dehydrogenase component of pyruvate dehydrogenase E3	HSM742d0C1p_01560 dihydrolipoamide dehydrogenase component of pyruvate dehydrogenase E3	HSM742d0C1p_01560 dihydrolipoamide dehydrogenase component of pyruvate dehydrogenase E3	HSM742d0C1p_01560 dihydrolipoamide dehydrogenase component of pyruvate dehydrogenase E3	HSM742d0C1p_01560 dihydrolipoamide dehydrogenase component of pyruvate dehydrogenase E3	HSM742d0C1p_01560 dihydrolipoamide dehydrogenase component of pyruvate dehydrogenase E3	HSM742d0C1p_01560 dihydrolipoamide dehydrogenase component of pyruvate dehydrogenase E3	HSM742d0C1p_01550 hypothetical protein	HSM742d0C1p_01550 hypothetical protein	HSM742d0C1p_01560 dihydrolipoamide dehydrogenase component of pyruvate dehydrogenase E3	HSM742d0C1p_01560 dihydrolipoamide dehydrogenase component of pyruvate dehydrogenase E3
HSM742d0C1p_01570 hypothetical protein	HSM742d0C1p_01570 hypothetical protein	HSM742d0C1p_01570 hypothetical protein	HSM742d0C1p_01570 hypothetical protein	HSM742d0C1p_01570 hypothetical protein	HSM742d0C1p_01570 hypothetical protein	HSM742d0C1p_01570 hypothetical protein	HSM742d0C1p_01570 hypothetical protein	HSM742d0C1p_01570 hypothetical protein	HSM742d0C1p_01570 hypothetical protein	HSM742d0C1p_01570 hypothetical protein	HSM742d0C1p_01570 hypothetical protein	HSM742d0C1p_01570 hypothetical protein	HSM742d0C1p_01560 dihydrolipoamide dehydrogenase component of pyruvate dehydrogenase E3	HSM742d0C1p_01560 dihydrolipoamide dehydrogenase component of pyruvate dehydrogenase E3	HSM742d0C1p_01570 hypothetical protein	HSM742d0C1p_01570 hypothetical protein
HSM742d0C1p_01580 branched-chain alpha-keto acid dehydrogenases, E1 component beta subunit	HSM742d0C1p_01580 branched-chain alpha-keto acid dehydrogenases, E1 component beta subunit	HSM742d0C1p_01580 branched-chain alpha-keto acid dehydrogenases, E1 component beta subunit	HSM742d0C1p_01580 branched-chain alpha-keto acid dehydrogenases, E1 component beta subunit	HSM742d0C1p_01580 branched-chain alpha-keto acid dehydrogenases, E1 component beta subunit	HSM742d0C1p_01580 branched-chain alpha-keto acid dehydrogenases, E1 component beta subunit	HSM742d0C1p_01580 branched-chain alpha-keto acid dehydrogenases, E1 component beta subunit	HSM742d0C1p_01580 branched-chain alpha-keto acid dehydrogenases, E1 component beta subunit	HSM742d0C1p_01580 branched-chain alpha-keto acid dehydrogenases, E1 component beta subunit	HSM742d0C1p_01580 branched-chain alpha-keto acid dehydrogenases, E1 component beta subunit	HSM742d0C1p_01580 branched-chain alpha-keto acid dehydrogenases, E1 component beta subunit	HSM742d0C1p_01580 branched-chain alpha-keto acid dehydrogenases, E1 component beta subunit	HSM742d0C1p_01580 branched-chain alpha-keto acid dehydrogenases, E1 component beta subunit	HSM742d0C1p_01570 hypothetical protein	HSM742d0C1p_01570 hypothetical protein	HSM742d0C1p_01580 branched-chain alpha-keto acid dehydrogenases, E1 component beta subunit	HSM742d0C1p_01580 branched-chain alpha-keto acid dehydrogenases, E1 component beta subunit
HSM742d0C1p_01590 hypothetical protein	HSM742d0C1p_01590 hypothetical protein	HSM742d0C1p_01590 hypothetical protein	HSM742d0C1p_01590 hypothetical protein	HSM742d0C1p_01590 hypothetical protein	HSM742d0C1p_01590 hypothetical protein	HSM742d0C1p_01590 hypothetical protein	HSM742d0C1p_01590 hypothetical protein	HSM742d0C1p_01590 hypothetical protein	HSM742d0C1p_01590 hypothetical protein	HSM742d0C1p_01590 hypothetical protein	HSM742d0C1p_01590 hypothetical protein	HSM742d0C1p_01590 hypothetical protein	HSM742d0C1p_01580 branched-chain alpha-keto acid dehydrogenases, E1 component beta subunit	HSM742d0C1p_01580 branched-chain alpha-keto acid dehydrogenases, E1 component beta subunit	HSM742d0C1p_01590 hypothetical protein	HSM742d0C1p_01590 hypothetical protein
HSM742d0C1p_01600 hypothetical protein	HSM742d0C1p_01600 hypothetical protein	HSM742d0C1p_01600 hypothetical protein	HSM742d0C1p_01600 hypothetical protein	HSM742d0C1p_01600 hypothetical protein	HSM742d0C1p_01600 hypothetical protein	HSM742d0C1p_01600 hypothetical protein	HSM742d0C1p_01600 hypothetical protein	HSM742d0C1p_01600 hypothetical protein	HSM742d0C1p_01600 hypothetical protein	HSM742d0C1p_01600 hypothetical protein	HSM742d0C1p_01600 hypothetical protein	HSM742d0C1p_01600 hypothetical protein	HSM742d0C1p_01590 hypothetical protein	HSM742d0C1p_01590 hypothetical protein	HSM742d0C1p_01600 hypothetical protein	HSM742d0C1p_01600 hypothetical protein
HSM742d0C1p_01610 hypothetical protein	HSM742d0C1p_01610 hypothetical protein	HSM742d0C1p_01610 hypothetical protein	HSM742d0C1p_01610 hypothetical protein	HSM742d0C1p_01610 hypothetical protein	HSM742d0C1p_01610 hypothetical protein	HSM742d0C1p_01610 hypothetical protein	HSM742d0C1p_01610 hypothetical protein	HSM742d0C1p_01610 hypothetical protein	HSM742d0C1p_01610 hypothetical protein	HSM742d0C1p_01610 hypothetical protein	HSM742d0C1p_01610 hypothetical protein	HSM742d0C1p_01610 hypothetical protein	HSM742d0C1p_01600 hypothetical protein	HSM742d0C1p_01600 hypothetical protein	HSM742d0C1p_01610 hypothetical protein	HSM742d0C1p_01610 hypothetical protein
HSM742d0C1p_01620 hypothetical protein	HSM742d0C1p_01620 hypothetical protein	HSM742d0C1p_01620 hypothetical protein	HSM742d0C1p_01620 hypothetical protein	HSM742d0C1p_01620 hypothetical protein	HSM742d0C1p_01620 hypothetical protein	HSM742d0C1p_01620 hypothetical protein	HSM742d0C1p_01620 hypothetical protein	HSM742d0C1p_01620 hypothetical protein	HSM742d0C1p_01620 hypothetical protein	HSM742d0C1p_01620 hypothetical protein	HSM742d0C1p_01620 hypothetical protein	HSM742d0C1p_01620 hypothetical protein	HSM742d0C1p_01610 hypothetical protein	HSM742d0C1p_01610 hypothetical protein	HSM742d0C1p_01620 hypothetical protein	HSM742d0C1p_01620 hypothetical protein
HSM742d0C1p_01630 hypothetical protein	HSM742d0C1p_01630 hypothetical protein	HSM742d0C1p_01630 hypothetical protein	HSM742d0C1p_01630 hypothetical protein	HSM742d0C1p_01630 hypothetical protein	HSM742d0C1p_01630 hypothetical protein	HSM742d0C1p_01630 hypothetical protein	HSM742d0C1p_01630 hypothetical protein	HSM742d0C1p_01630 hypothetical protein	HSM742d0C1p_01630 hypothetical protein	HSM742d0C1p_01630 hypothetical protein	HSM742d0C1p_01630 hypothetical protein	HSM742d0C1p_01630 hypothetical protein	HSM742d0C1p_01620 hypothetical protein	HSM742d0C1p_01620 hypothetical protein	HSM742d0C1p_01630 hypothetical protein	HSM742d0C1p_01630 hypothetical protein
HSM742d0C1p_01640 mannitol-1-phosphate 5-dehydrogenase	HSM742d0C1p_01640 mannitol-1-phosphate 5-dehydrogenase	HSM742d0C1p_01640 mannitol-1-phosphate 5-dehydrogenase	HSM742d0C1p_01640 mannitol-1-phosphate 5-dehydrogenase	HSM742d0C1p_01640 mannitol-1-phosphate 5-dehydrogenase	HSM742d0C1p_01640 mannitol-1-phosphate 5-dehydrogenase	HSM742d0C1p_01640 mannitol-1-phosphate 5-dehydrogenase	HSM742d0C1p_01640 mannitol-1-phosphate 5-dehydrogenase	HSM742d0C1p_01640 mannitol-1-phosphate 5-dehydrogenase	HSM742d0C1p_01640 mannitol-1-phosphate 5-dehydrogenase	HSM742d0C1p_01640 mannitol-1-phosphate 5-dehydrogenase	HSM742d0C1p_01640 mannitol-1-phosphate 5-dehydrogenase	HSM742d0C1p_01640 mannitol-1-phosphate 5-dehydrogenase	HSM742d0C1p_01630 hypothetical protein	HSM742d0C1p_01630 hypothetical protein	HSM742d0C1p_01640 mannitol-1-phosphate 5-dehydrogenase	HSM742d0C1p_01640 mannitol-1-phosphate 5-dehydrogenase
HSM742d0C1p_01650 PTS system, mannitol specific IIA component	HSM742d0C1p_01650 PTS system, mannitol specific IIA component	HSM742d0C1p_01650 PTS system, mannitol specific IIA component	HSM742d0C1p_01650 PTS system, mannitol specific IIA component	HSM742d0C1p_01650 PTS system, mannitol specific IIA component	HSM742d0C1p_01650 PTS system, mannitol specific IIA component	HSM742d0C1p_01650 PTS system, mannitol specific IIA component	HSM742d0C1p_01650 PTS system, mannitol specific IIA component	HSM742d0C1p_01650 PTS system, mannitol specific IIA component	HSM742d0C1p_01650 PTS system, mannitol specific IIA component	HSM742d0C1p_01650 PTS system, mannitol specific IIA component	HSM742d0C1p_01650 PTS system, mannitol specific IIA component	HSM742d0C1p_01650 PTS system, mannitol specific IIA component	HSM742d0C1p_01640 mannitol-1-phosphate 5-dehydrogenase	HSM742d0C1p_01640 mannitol-1-phosphate 5-dehydrogenase	HSM742d0C1p_01650 PTS system, mannitol specific IIA component	HSM742d0C1p_01650 PTS system, mannitol specific IIA component
HSM742d0C1p_01660 hypothetical protein	HSM742d0C1p_01660 hypothetical protein	HSM742d0C1p_01660 hypothetical protein	HSM742d0C1p_01660 hypothetical protein	HSM742d0C1p_01660 hypothetical protein	HSM742d0C1p_01660 hypothetical protein	HSM742d0C1p_01660 hypothetical protein	HSM742d0C1p_01660 hypothetical protein	HSM742d0C1p_01660 hypothetical protein	HSM742d0C1p_01660 hypothetical protein	HSM742d0C1p_01660 hypothetical protein	HSM742d0C1p_01660 hypothetical protein	HSM742d0C1p_01660 hypothetical protein	HSM742d0C1p_01650 PTS system, mannitol specific IIA component	HSM742d0C1p_01650 PTS system, mannitol specific IIA component	HSM742d0C1p_01660 hypothetical protein	HSM742d0C1p_01660 hypothetical protein
HSM742d0C1p_01670 PTS system, mannitol specific IIBC component	HSM742d0C1p_01670 PTS system, mannitol specific IIBC component	HSM742d0C1p_01670 PTS system, mannitol specific IIBC component	HSM742d0C1p_01670 PTS system, mannitol specific IIBC component	HSM742d0C1p_01670 PTS system, mannitol specific IIBC component	HSM742d0C1p_01670 PTS system, mannitol specific IIBC component	HSM742d0C1p_01670 PTS system, mannitol specific IIBC component	HSM742d0C1p_01670 PTS system, mannitol specific IIBC component	HSM742d0C1p_01670 PTS system, mannitol specific IIBC component	HSM742d0C1p_01670 PTS system, mannitol specific IIBC component	HSM742d0C1p_01670 PTS system, mannitol specific IIBC component	HSM742d0C1p_01670 PTS system, mannitol specific IIBC component	HSM742d0C1p_01670 PTS system, mannitol specific IIBC component	HSM742d0C1p_01660 hypothetical protein	HSM742d0C1p_01660 hypothetical protein	HSM742d0C1p_01670 PTS system, mannitol specific IIBC component	HSM742d0C1p_01670 PTS system, mannitol specific IIBC component
HSM742d0C1p_01680 hypothetical protein	HSM742d0C1p_01680 hypothetical protein	HSM742d0C1p_01680 hypothetical protein	HSM742d0C1p_01680 hypothetical protein	HSM742d0C1p_01680 hypothetical protein	HSM742d0C1p_01680 hypothetical protein	HSM742d0C1p_01680 hypothetical protein	HSM742d0C1p_01680 hypothetical protein	HSM742d0C1p_01680 hypothetical protein	HSM742d0C1p_01680 hypothetical protein	HSM742d0C1p_01680 hypothetical protein	HSM742d0C1p_01680 hypothetical protein	HSM742d0C1p_01680 hypothetical protein	HSM742d0C1p_01670 PTS system, mannitol specific IIBC component	HSM742d0C1p_01670 PTS system, mannitol specific IIBC component	HSM742d0C1p_01680 hypothetical protein	HSM742d0C1p_01680 hypothetical protein
HSM742d0C1p_01690 hypothetical protein	HSM742d0C1p_01690 hypothetical protein	HSM742d0C1p_01690 hypothetical protein	HSM742d0C1p_01690 hypothetical protein	HSM742d0C1p_01690 hypothetical protein	HSM742d0C1p_01690 hypothetical protein	HSM742d0C1p_01690 hypothetical protein	HSM742d0C1p_01690 hypothetical protein	HSM742d0C1p_01690 hypothetical protein	HSM742d0C1p_01690 hypothetical protein	HSM742d0C1p_01690 hypothetical protein	HSM742d0C1p_01690 hypothetical protein	HSM742d0C1p_01690 hypothetical protein	HSM742d0C1p_01680 hypothetical protein	HSM742d0C1p_01680 hypothetical protein	HSM742d0C1p_01690 hypothetical protein	HSM742d0C1p_01690 hypothetical protein
HSM742d0C1p_01700 hypothetical protein	HSM742d0C1p_01700 hypothetical protein	HSM742d0C1p_01700 hypothetical protein	HSM742d0C1p_01700 hypothetical protein	HSM742d0C1p_01700 hypothetical protein	HSM742d0C1p_01700 hypothetical protein	HSM742d0C1p_01700 hypothetical protein	HSM742d0C1p_01700 hypothetical protein	HSM742d0C1p_01700 hypothetical protein	HSM742d0C1p_01700 hypothetical protein	HSM742d0C1p_01700 hypothetical protein	HSM742d0C1p_01700 hypothetical protein	HSM742d0C1p_01700 hypothetical protein	HSM742d0C1p_01690 hypothetical protein	HSM742d0C1p_01690 hypothetical protein	HSM742d0C1p_01700 hypothetical protein	HSM742d0C1p_01700 hypothetical protein
HSM742d0C1p_01710 hypothetical protein	HSM742d0C1p_01710 hypothetical protein	HSM742d0C1p_01710 hypothetical protein	HSM742d0C1p_01710 hypothetical protein	HSM742d0C1p_01710 hypothetical protein	HSM742d0C1p_01710 hypothetical protein	HSM742d0C1p_01710 hypothetical protein	HSM742d0C1p_01710 hypothetical protein	HSM742d0C1p_01710 hypothetical protein	HSM742d0C1p_01710 hypothetical protein	HSM742d0C1p_01710 hypothetical protein	HSM742d0C1p_01710 hypothetical protein	HSM742d0C1p_01710 hypothetical protein	HSM742d0C1p_01700 hypothetical protein	HSM742d0C1p_01700 hypothetical protein	HSM742d0C1p_01710 hypothetical protein	HSM742d0C1p_01710 hypothetical protein
HSM742d0C1p_01720 NgoFVII family restriction endonuclease	HSM742d0C1p_01720 NgoFVII family restriction endonuclease	HSM742d0C1p_01720 NgoFVII family restriction endonuclease	HSM742d0C1p_01720 NgoFVII family restriction endonuclease	HSM742d0C1p_01720 NgoFVII family restriction endonuclease	HSM742d0C1p_01720 NgoFVII family restriction endonuclease	HSM742d0C1p_01720 NgoFVII family restriction endonuclease	HSM742d0C1p_01720 NgoFVII family restriction endonuclease	HSM742d0C1p_01720 NgoFVII family restriction endonuclease	HSM742d0C1p_01720 NgoFVII family restriction endonuclease	HSM742d0C1p_01720 NgoFVII family restriction endonuclease	HSM742d0C1p_01720 NgoFVII family restriction endonuclease	HSM742d0C1p_01720 NgoFVII family restriction endonuclease	HSM742d0C1p_01710 hypothetical protein	HSM742d0C1p_01710 hypothetical protein	HSM742d0C1p_01720 NgoFVII family restriction endonuclease	HSM742d0C1p_01720 NgoFVII family restriction endonuclease
HSM742d0C1p_01730 hypothetical protein	HSM742d0C1p_01730 hypothetical protein	HSM742d0C1p_01730 hypothetical protein	HSM742d0C1p_01730 hypothetical protein	HSM742d0C1p_01730 hypothetical protein	HSM742d0C1p_01730 hypothetical protein	HSM742d0C1p_01730 hypothetical protein	HSM742d0C1p_01730 hypothetical protein	HSM742d0C1p_01730 hypothetical protein	HSM742d0C1p_01730 hypothetical protein	HSM742d0C1p_01730 hypothetical protein	HSM742d0C1p_01730 hypothetical protein	HSM742d0C1p_01730 hypothetical protein	HSM742d0C1p_01720 NgoFVII family restriction endonuclease	HSM742d0C1p_01720 NgoFVII family restriction endonuclease	HSM742d0C1p_01730 hypothetical protein	HSM742d0C1p_01730 hypothetical protein
HSM742d0C1p_01740 hypothetical protein	HSM742d0C1p_01740 hypothetical protein	HSM742d0C1p_01740 hypothetical protein	HSM742d0C1p_01740 hypothetical protein	HSM742d0C1p_01740 hypothetical protein	HSM742d0C1p_01740 hypothetical protein	HSM742d0C1p_01740 hypothetical protein	HSM742d0C1p_01740 hypothetical protein	HSM742d0C1p_01740 hypothetical protein	HSM742d0C1p_01740 hypothetical protein	HSM742d0C1p_01740 hypothetical protein	HSM742d0C1p_01740 hypothetical protein	HSM742d0C1p_01740 hypothetical protein	HSM742d0C1p_01730 hypothetical protein	HSM742d0C1p_01730 hypothetical protein	HSM742d0C1p_01740 hypothetical protein	HSM742d0C1p_01740 hypothetical protein
HSM742d0C1p_01750 hypothetical protein	HSM742d0C1p_01750 hypothetical protein	HSM742d0C1p_01750 hypothetical protein	HSM742d0C1p_01750 hypothetical protein	HSM742d0C1p_01750 hypothetical protein	HSM742d0C1p_01750 hypothetical protein	HSM742d0C1p_01750 hypothetical protein	HSM742d0C1p_01750 hypothetical protein	HSM742d0C1p_01750 hypothetical protein	HSM742d0C1p_01750 hypothetical protein	HSM742d0C1p_01750 hypothetical protein	HSM742d0C1p_01750 hypothetical protein	HSM742d0C1p_01750 hypothetical protein	HSM742d0C1p_01740 hypothetical protein	HSM742d0C1p_01740 hypothetical protein	HSM742d0C1p_01750 hypothetical protein	HSM742d0C1p_01750 hypothetical protein
HSM742d0C1p_01760 Modification methylase DpnIIA	HSM742d0C1p_01760 Modification methylase DpnIIA	HSM742d0C1p_01760 Modification methylase DpnIIA	HSM742d0C1p_01760 Modification methylase DpnIIA	HSM742d0C1p_01760 Modification methylase DpnIIA	HSM742d0C1p_01760 Modification methylase DpnIIA	HSM742d0C1p_01760 Modification methylase DpnIIA	HSM742d0C1p_01760 Modification methylase DpnIIA	HSM742d0C1p_01760 Modification methylase DpnIIA	HSM742d0C1p_01760 Modification methylase DpnIIA	HSM742d0C1p_01760 Modification methylase DpnIIA	HSM742d0C1p_01760 Modification methylase DpnIIA	HSM742d0C1p_01760 Modification methylase DpnIIA	HSM742d0C1p_01750 hypothetical protein	HSM742d0C1p_01750 hypothetical protein	HSM742d0C1p_01760 Modification methylase DpnIIA	HSM742d0C1p_01760 Modification methylase DpnIIA
HSM742d0C1p_01770 hypothetical protein	HSM742d0C1p_01770 hypothetical protein	HSM742d0C1p_01770 hypothetical protein	HSM742d0C1p_01770 hypothetical protein	HSM742d0C1p_01770 hypothetical protein	HSM742d0C1p_01770 hypothetical protein	HSM742d0C1p_01770 hypothetical protein	HSM742d0C1p_01770 hypothetical protein	HSM742d0C1p_01770 hypothetical protein	HSM742d0C1p_01770 hypothetical protein	HSM742d0C1p_01770 hypothetical protein	HSM742d0C1p_01770 hypothetical protein	HSM742d0C1p_01770 hypothetical protein	HSM742d0C1p_01760 Modification methylase DpnIIA	HSM742d0C1p_01760 Modification methylase DpnIIA	HSM742d0C1p_01770 hypothetical protein	HSM742d0C1p_01770 hypothetical protein
HSM742d0C1p_01780 hypothetical protein	HSM742d0C1p_01780 hypothetical protein	HSM742d0C1p_01780 hypothetical protein	HSM742d0C1p_01780 hypothetical protein	HSM742d0C1p_01780 hypothetical protein	HSM742d0C1p_01780 hypothetical protein	HSM742d0C1p_01780 hypothetical protein	HSM742d0C1p_01780 hypothetical protein	HSM742d0C1p_01780 hypothetical protein	HSM742d0C1p_01780 hypothetical protein	HSM742d0C1p_01780 hypothetical protein	HSM742d0C1p_01780 hypothetical protein	HSM742d0C1p_01780 hypothetical protein	HSM742d0C1p_01770 hypothetical protein	HSM742d0C1p_01770 hypothetical protein	HSM742d0C1p_01780 hypothetical protein	HSM742d0C1p_01780 hypothetical protein
HSM742d0C1p_01790 TPP	HSM742d0C1p_01790 TPP	HSM742d0C1p_01790 TPP	HSM742d0C1p_01790 TPP	HSM742d0C1p_01790 TPP	HSM742d0C1p_01790 TPP	HSM742d0C1p_01790 TPP	HSM742d0C1p_01790 TPP	HSM742d0C1p_01790 TPP	HSM742d0C1p_01790 TPP	HSM742d0C1p_01790 TPP	HSM742d0C1p_01790 TPP	HSM742d0C1p_01790 TPP	HSM742d0C1p_01780 hypothetical protein	HSM742d0C1p_01780 hypothetical protein	HSM742d0C1p_01790 TPP	HSM742d0C1p_01790 TPP
HSM742d0C1p_01810 hypothetical protein	HSM742d0C1p_01810 hypothetical protein	HSM742d0C1p_01810 hypothetical protein	HSM742d0C1p_01810 hypothetical protein	HSM742d0C1p_01810 hypothetical protein	HSM742d0C1p_01810 hypothetical protein	HSM742d0C1p_01810 hypothetical protein	HSM742d0C1p_01810 hypothetical protein	HSM742d0C1p_01810 hypothetical protein	HSM742d0C1p_01810 hypothetical protein	HSM742d0C1p_01810 hypothetical protein	HSM742d0C1p_01810 hypothetical protein	HSM742d0C1p_01810 hypothetical protein	HSM742d0C1p_01790 TPP	HSM742d0C1p_01790 TPP	HSM742d0C1p_01810 hypothetical protein	HSM742d0C1p_01810 hypothetical protein
HSM742d0C1p_01820 hypothetical protein	HSM742d0C1p_01820 hypothetical protein	HSM742d0C1p_01820 hypothetical protein	HSM742d0C1p_01820 hypothetical protein	HSM742d0C1p_01820 hypothetical protein	HSM742d0C1p_01820 hypothetical protein	HSM742d0C1p_01820 hypothetical protein	HSM742d0C1p_01820 hypothetical protein	HSM742d0C1p_01820 hypothetical protein	HSM742d0C1p_01820 hypothetical protein	HSM742d0C1p_01820 hypothetical protein	HSM742d0C1p_01820 hypothetical protein	HSM742d0C1p_01820 hypothetical protein	HSM742d0C1p_01810 hypothetical protein	HSM742d0C1p_01810 hypothetical protein	HSM742d0C1p_01820 hypothetical protein	HSM742d0C1p_01820 hypothetical protein
HSM742d0C1p_01830 hypothetical protein	HSM742d0C1p_01830 hypothetical protein	HSM742d0C1p_01830 hypothetical protein	HSM742d0C1p_01830 hypothetical protein	HSM742d0C1p_01830 hypothetical protein	HSM742d0C1p_01830 hypothetical protein	HSM742d0C1p_01830 hypothetical protein	HSM742d0C1p_01830 hypothetical protein	HSM742d0C1p_01830 hypothetical protein	HSM742d0C1p_01830 hypothetical protein	HSM742d0C1p_01830 hypothetical protein	HSM742d0C1p_01830 hypothetical protein	HSM742d0C1p_01830 hypothetical protein	HSM742d0C1p_01820 hypothetical protein	HSM742d0C1p_01820 hypothetical protein	HSM742d0C1p_01830 hypothetical protein	HSM742d0C1p_01830 hypothetical protein
HSM742d0C1p_01840 hypothetical protein	HSM742d0C1p_01840 hypothetical protein	HSM742d0C1p_01840 hypothetical protein	HSM742d0C1p_01840 hypothetical protein	HSM742d0C1p_01840 hypothetical protein	HSM742d0C1p_01840 hypothetical protein	HSM742d0C1p_01840 hypothetical protein	HSM742d0C1p_01840 hypothetical protein	HSM742d0C1p_01840 hypothetical protein	HSM742d0C1p_01840 hypothetical protein	HSM742d0C1p_01840 hypothetical protein	HSM742d0C1p_01840 hypothetical protein	HSM742d0C1p_01840 hypothetical protein	HSM742d0C1p_01830 hypothetical protein	HSM742d0C1p_01830 hypothetical protein	HSM742d0C1p_01840 hypothetical protein	HSM742d0C1p_01840 hypothetical protein
HSM742d0C1p_01850 hypothetical protein	HSM742d0C1p_01850 hypothetical protein	HSM742d0C1p_01850 hypothetical protein	HSM742d0C1p_01850 hypothetical protein	HSM742d0C1p_01850 hypothetical protein	HSM742d0C1p_01850 hypothetical protein	HSM742d0C1p_01850 hypothetical protein	HSM742d0C1p_01850 hypothetical protein	HSM742d0C1p_01850 hypothetical protein	HSM742d0C1p_01850 hypothetical protein	HSM742d0C1p_01850 hypothetical protein	HSM742d0C1p_01850 hypothetical protein	HSM742d0C1p_01850 hypothetical protein	HSM742d0C1p_01840 hypothetical protein	HSM742d0C1p_01840 hypothetical protein	HSM742d0C1p_01850 hypothetical protein	HSM742d0C1p_01850 hypothetical protein
HSM742d0C1p_01860 hypothetical protein	HSM742d0C1p_01860 hypothetical protein	HSM742d0C1p_01860 hypothetical protein	HSM742d0C1p_01860 hypothetical protein	HSM742d0C1p_01860 hypothetical protein	HSM742d0C1p_01860 hypothetical protein	HSM742d0C1p_01860 hypothetical protein	HSM742d0C1p_01860 hypothetical protein	HSM742d0C1p_01860 hypothetical protein	HSM742d0C1p_01860 hypothetical protein	HSM742d0C1p_01860 hypothetical protein	HSM742d0C1p_01860 hypothetical protein	HSM742d0C1p_01860 hypothetical protein	HSM742d0C1p_01850 hypothetical protein	HSM742d0C1p_01850 hypothetical protein	HSM742d0C1p_01860 hypothetical protein	HSM742d0C1p_01860 hypothetical protein
HSM742d0C1p_01870 hypothetical protein	HSM742d0C1p_01870 hypothetical protein	HSM742d0C1p_01870 hypothetical protein	HSM742d0C1p_01870 hypothetical protein	HSM742d0C1p_01870 hypothetical protein	HSM742d0C1p_01870 hypothetical protein	HSM742d0C1p_01870 hypothetical protein	HSM742d0C1p_01870 hypothetical protein	HSM742d0C1p_01870 hypothetical protein	HSM742d0C1p_01870 hypothetical protein	HSM742d0C1p_01870 hypothetical protein	HSM742d0C1p_01870 hypothetical protein	HSM742d0C1p_01870 hypothetical protein	HSM742d0C1p_01860 hypothetical protein	HSM742d0C1p_01860 hypothetical protein	HSM742d0C1p_01870 hypothetical protein	HSM742d0C1p_01870 hypothetical protein
HSM742d0C1p_01880 hypothetical protein	HSM742d0C1p_01880 hypothetical protein	HSM742d0C1p_01880 hypothetical protein	HSM742d0C1p_01880 hypothetical protein	HSM742d0C1p_01880 hypothetical protein	HSM742d0C1p_01880 hypothetical protein	HSM742d0C1p_01880 hypothetical protein	HSM742d0C1p_01880 hypothetical protein	HSM742d0C1p_01880 hypothetical protein	HSM742d0C1p_01880 hypothetical protein	HSM742d0C1p_01880 hypothetical protein	HSM742d0C1p_01880 hypothetical protein	HSM742d0C1p_01880 hypothetical protein	HSM742d0C1p_01870 hypothetical protein	HSM742d0C1p_01870 hypothetical protein	HSM742d0C1p_01880 hypothetical protein	HSM742d0C1p_01880 hypothetical protein
HSM742d0C1p_01890 ornithine carbamoyltransferase	HSM742d0C1p_01890 ornithine carbamoyltransferase	HSM742d0C1p_01890 ornithine carbamoyltransferase	HSM742d0C1p_01890 ornithine carbamoyltransferase	HSM742d0C1p_01890 ornithine carbamoyltransferase	HSM742d0C1p_01890 ornithine carbamoyltransferase	HSM742d0C1p_01890 ornithine carbamoyltransferase	HSM742d0C1p_01890 ornithine carbamoyltransferase	HSM742d0C1p_01890 ornithine carbamoyltransferase	HSM742d0C1p_01890 ornithine carbamoyltransferase	HSM742d0C1p_01890 ornithine carbamoyltransferase	HSM742d0C1p_01890 ornithine carbamoyltransferase	HSM742d0C1p_01890 ornithine carbamoyltransferase	HSM742d0C1p_01880 hypothetical protein	HSM742d0C1p_01880 hypothetical protein	HSM742d0C1p_01890 ornithine carbamoyltransferase	HSM742d0C1p_01890 ornithine carbamoyltransferase
HSM742d0C1p_01900 hypothetical protein	HSM742d0C1p_01900 hypothetical protein	HSM742d0C1p_01900 hypothetical protein	HSM742d0C1p_01900 hypothetical protein	HSM742d0C1p_01900 hypothetical protein	HSM742d0C1p_01900 hypothetical protein	HSM742d0C1p_01900 hypothetical protein	HSM742d0C1p_01900 hypothetical protein	HSM742d0C1p_01900 hypothetical protein	HSM742d0C1p_01900 hypothetical protein	HSM742d0C1p_01900 hypothetical protein	HSM742d0C1p_01900 hypothetical protein	HSM742d0C1p_01900 hypothetical protein	HSM742d0C1p_01890 ornithine carbamoyltransferase	HSM742d0C1p_01890 ornithine carbamoyltransferase	HSM742d0C1p_01900 hypothetical protein	HSM742d0C1p_01900 hypothetical protein
HSM742d0C1p_01910 hypothetical protein	HSM742d0C1p_01910 hypothetical protein	HSM742d0C1p_01910 hypothetical protein	HSM742d0C1p_01910 hypothetical protein	HSM742d0C1p_01910 hypothetical protein	HSM742d0C1p_01910 hypothetical protein	HSM742d0C1p_01910 hypothetical protein	HSM742d0C1p_01910 hypothetical protein	HSM742d0C1p_01910 hypothetical protein	HSM742d0C1p_01910 hypothetical protein	HSM742d0C1p_01910 hypothetical protein	HSM742d0C1p_01910 hypothetical protein	HSM742d0C1p_01910 hypothetical protein	HSM742d0C1p_01900 hypothetical protein	HSM742d0C1p_01900 hypothetical protein	HSM742d0C1p_01910 hypothetical protein	HSM742d0C1p_01910 hypothetical protein
HSM742d0C1p_01920 transcriptional regulator	HSM742d0C1p_01920 transcriptional regulator	HSM742d0C1p_01920 transcriptional regulator	HSM742d0C1p_01920 transcriptional regulator	HSM742d0C1p_01920 transcriptional regulator	HSM742d0C1p_01920 transcriptional regulator	HSM742d0C1p_01920 transcriptional regulator	HSM742d0C1p_01920 transcriptional regulator	HSM742d0C1p_01920 transcriptional regulator	HSM742d0C1p_01920 transcriptional regulator	HSM742d0C1p_01920 transcriptional regulator	HSM742d0C1p_01920 transcriptional regulator	HSM742d0C1p_01920 transcriptional regulator	HSM742d0C1p_01910 hypothetical protein	HSM742d0C1p_01910 hypothetical protein	HSM742d0C1p_01920 transcriptional regulator	HSM742d0C1p_01920 transcriptional regulator
HSM742d0C1p_01930 hypothetical protein	HSM742d0C1p_01930 hypothetical protein	HSM742d0C1p_01930 hypothetical protein	HSM742d0C1p_01930 hypothetical protein	HSM742d0C1p_01930 hypothetical protein	HSM742d0C1p_01930 hypothetical protein	HSM742d0C1p_01930 hypothetical protein	HSM742d0C1p_01930 hypothetical protein	HSM742d0C1p_01930 hypothetical protein	HSM742d0C1p_01930 hypothetical protein	HSM742d0C1p_01930 hypothetical protein	HSM742d0C1p_01930 hypothetical protein	HSM742d0C1p_01930 hypothetical protein	HSM742d0C1p_01920 transcriptional regulator	HSM742d0C1p_01920 transcriptional regulator	HSM742d0C1p_01930 hypothetical protein	HSM742d0C1p_01930 hypothetical protein
HSM742d0C1p_01940 hypothetical protein	HSM742d0C1p_01940 hypothetical protein	HSM742d0C1p_01940 hypothetical protein	HSM742d0C1p_01940 hypothetical protein	HSM742d0C1p_01940 hypothetical protein	HSM742d0C1p_01940 hypothetical protein	HSM742d0C1p_01940 hypothetical protein	HSM742d0C1p_01940 hypothetical protein	HSM742d0C1p_01940 hypothetical protein	HSM742d0C1p_01940 hypothetical protein	HSM742d0C1p_01940 hypothetical protein	HSM742d0C1p_01940 hypothetical protein	HSM742d0C1p_01940 hypothetical protein	HSM742d0C1p_01930 hypothetical protein	HSM742d0C1p_01930 hypothetical protein	HSM742d0C1p_01940 hypothetical protein	HSM742d0C1p_01940 hypothetical protein
HSM742d0C1p_01950 hypothetical protein	HSM742d0C1p_01950 hypothetical protein	HSM742d0C1p_01950 hypothetical protein	HSM742d0C1p_01950 hypothetical protein	HSM742d0C1p_01950 hypothetical protein	HSM742d0C1p_01950 hypothetical protein	HSM742d0C1p_01950 hypothetical protein	HSM742d0C1p_01950 hypothetical protein	HSM742d0C1p_01950 hypothetical protein	HSM742d0C1p_01950 hypothetical protein	HSM742d0C1p_01950 hypothetical protein	HSM742d0C1p_01950 hypothetical protein	HSM742d0C1p_01950 hypothetical protein	HSM742d0C1p_01940 hypothetical protein	HSM742d0C1p_01940 hypothetical protein	HSM742d0C1p_01950 hypothetical protein	HSM742d0C1p_01950 hypothetical protein
HSM742d0C1p_01960 hypothetical protein	HSM742d0C1p_01960 hypothetical protein	HSM742d0C1p_01960 hypothetical protein	HSM742d0C1p_01960 hypothetical protein	HSM742d0C1p_01960 hypothetical protein	HSM742d0C1p_01960 hypothetical protein	HSM742d0C1p_01960 hypothetical protein	HSM742d0C1p_01960 hypothetical protein	HSM742d0C1p_01960 hypothetical protein	HSM742d0C1p_01960 hypothetical protein	HSM742d0C1p_01960 hypothetical protein	HSM742d0C1p_01960 hypothetical protein	HSM742d0C1p_01960 hypothetical protein	HSM742d0C1p_01950 hypothetical protein	HSM742d0C1p_01950 hypothetical protein	HSM742d0C1p_01960 hypothetical protein	HSM742d0C1p_01960 hypothetical protein
HSM742d0C1p_01970 hypothetical protein	HSM742d0C1p_01970 hypothetical protein	HSM742d0C1p_01970 hypothetical protein	HSM742d0C1p_01970 hypothetical protein	HSM742d0C1p_01970 hypothetical protein	HSM742d0C1p_01970 hypothetical protein	HSM742d0C1p_01970 hypothetical protein	HSM742d0C1p_01970 hypothetical protein	HSM742d0C1p_01970 hypothetical protein	HSM742d0C1p_01970 hypothetical protein	HSM742d0C1p_01970 hypothetical protein	HSM742d0C1p_01970 hypothetical protein	HSM742d0C1p_01970 hypothetical protein	HSM742d0C1p_01960 hypothetical protein	HSM742d0C1p_01960 hypothetical protein	HSM742d0C1p_01970 hypothetical protein	HSM742d0C1p_01970 hypothetical protein
HSM742d0C1p_01980 hypothetical protein	HSM742d0C1p_01980 hypothetical protein	HSM742d0C1p_01980 hypothetical protein	HSM742d0C1p_01980 hypothetical protein	HSM742d0C1p_01980 hypothetical protein	HSM742d0C1p_01980 hypothetical protein	HSM742d0C1p_01980 hypothetical protein	HSM742d0C1p_01980 hypothetical protein	HSM742d0C1p_01980 hypothetical protein	HSM742d0C1p_01980 hypothetical protein	HSM742d0C1p_01980 hypothetical protein	HSM742d0C1p_01980 hypothetical protein	HSM742d0C1p_01980 hypothetical protein	HSM742d0C1p_01970 hypothetical protein	HSM742d0C1p_01970 hypothetical protein	HSM742d0C1p_01980 hypothetical protein	HSM742d0C1p_01980 hypothetical protein
HSM742d0C1p_01990 hypothetical protein	HSM742d0C1p_01990 hypothetical protein	HSM742d0C1p_01990 hypothetical protein	HSM742d0C1p_01990 hypothetical protein	HSM742d0C1p_01990 hypothetical protein	HSM742d0C1p_01990 hypothetical protein	HSM742d0C1p_01990 hypothetical protein	HSM742d0C1p_01990 hypothetical protein	HSM742d0C1p_01990 hypothetical protein	HSM742d0C1p_01990 hypothetical protein	HSM742d0C1p_01990 hypothetical protein	HSM742d0C1p_01990 hypothetical protein	HSM742d0C1p_01990 hypothetical protein	HSM742d0C1p_01980 hypothetical protein	HSM742d0C1p_01980 hypothetical protein	HSM742d0C1p_01990 hypothetical protein	HSM742d0C1p_01990 hypothetical protein
HSM742d0C1p_02000 biotin synthase	HSM742d0C1p_02000 biotin synthase	HSM742d0C1p_02000 biotin synthase	HSM742d0C1p_02000 biotin synthase	HSM742d0C1p_02000 biotin synthase	HSM742d0C1p_02000 biotin synthase	HSM742d0C1p_02000 biotin synthase	HSM742d0C1p_02000 biotin synthase	HSM742d0C1p_02000 biotin synthase	HSM742d0C1p_02000 biotin synthase	HSM742d0C1p_02000 biotin synthase	HSM742d0C1p_02000 biotin synthase	HSM742d0C1p_02000 biotin synthase	HSM742d0C1p_01990 hypothetical protein	HSM742d0C1p_01990 hypothetical protein	HSM742d0C1p_02000 biotin synthase	HSM742d0C1p_02000 biotin synthase
HSM742d0C1p_02010 hypothetical protein	HSM742d0C1p_02010 hypothetical protein	HSM742d0C1p_02010 hypothetical protein	HSM742d0C1p_02010 hypothetical protein	HSM742d0C1p_02010 hypothetical protein	HSM742d0C1p_02010 hypothetical protein	HSM742d0C1p_02010 hypothetical protein	HSM742d0C1p_02010 hypothetical protein	HSM742d0C1p_02010 hypothetical protein	HSM742d0C1p_02010 hypothetical protein	HSM742d0C1p_02010 hypothetical protein	HSM742d0C1p_02010 hypothetical protein	HSM742d0C1p_02010 hypothetical protein	HSM742d0C1p_02000 biotin synthase	HSM742d0C1p_02000 biotin synthase	HSM742d0C1p_02010 hypothetical protein	HSM742d0C1p_02010 hypothetical protein
HSM742d0C1p_02020 hypothetical protein	HSM742d0C1p_02020 hypothetical protein	HSM742d0C1p_02020 hypothetical protein	HSM742d0C1p_02020 hypothetical protein	HSM742d0C1p_02020 hypothetical protein	HSM742d0C1p_02020 hypothetical protein	HSM742d0C1p_02020 hypothetical protein	HSM742d0C1p_02020 hypothetical protein	HSM742d0C1p_02020 hypothetical protein	HSM742d0C1p_02020 hypothetical protein	HSM742d0C1p_02020 hypothetical protein	HSM742d0C1p_02020 hypothetical protein	HSM742d0C1p_02020 hypothetical protein	HSM742d0C1p_02010 hypothetical protein	HSM742d0C1p_02010 hypothetical protein	HSM742d0C1p_02020 hypothetical protein	HSM742d0C1p_02020 hypothetical protein
HSM742d0C1p_02030 hypothetical protein	HSM742d0C1p_02030 hypothetical protein	HSM742d0C1p_02030 hypothetical protein	HSM742d0C1p_02030 hypothetical protein	HSM742d0C1p_02030 hypothetical protein	HSM742d0C1p_02030 hypothetical protein	HSM742d0C1p_02030 hypothetical protein	HSM742d0C1p_02030 hypothetical protein	HSM742d0C1p_02030 hypothetical protein	HSM742d0C1p_02030 hypothetical protein	HSM742d0C1p_02030 hypothetical protein	HSM742d0C1p_02030 hypothetical protein	HSM742d0C1p_02030 hypothetical protein	HSM742d0C1p_02020 hypothetical protein	HSM742d0C1p_02020 hypothetical protein	HSM742d0C1p_02030 hypothetical protein	HSM742d0C1p_02030 hypothetical protein
HSM742d0C1p_02040 hypothetical protein	HSM742d0C1p_02040 hypothetical protein	HSM742d0C1p_02040 hypothetical protein	HSM742d0C1p_02040 hypothetical protein	HSM742d0C1p_02040 hypothetical protein	HSM742d0C1p_02040 hypothetical protein	HSM742d0C1p_02040 hypothetical protein	HSM742d0C1p_02040 hypothetical protein	HSM742d0C1p_02040 hypothetical protein	HSM742d0C1p_02040 hypothetical protein	HSM742d0C1p_02040 hypothetical protein	HSM742d0C1p_02040 hypothetical protein	HSM742d0C1p_02040 hypothetical protein	HSM742d0C1p_02030 hypothetical protein	HSM742d0C1p_02030 hypothetical protein	HSM742d0C1p_02040 hypothetical protein	HSM742d0C1p_02040 hypothetical protein
HSM742d0C1p_02050 hypothetical protein	HSM742d0C1p_02050 hypothetical protein	HSM742d0C1p_02050 hypothetical protein	HSM742d0C1p_02050 hypothetical protein	HSM742d0C1p_02050 hypothetical protein	HSM742d0C1p_02050 hypothetical protein	HSM742d0C1p_02050 hypothetical protein	HSM742d0C1p_02050 hypothetical protein	HSM742d0C1p_02050 hypothetical protein	HSM742d0C1p_02050 hypothetical protein	HSM742d0C1p_02050 hypothetical protein	HSM742d0C1p_02050 hypothetical protein	HSM742d0C1p_02050 hypothetical protein	HSM742d0C1p_02040 hypothetical protein	HSM742d0C1p_02040 hypothetical protein	HSM742d0C1p_02050 hypothetical protein	HSM742d0C1p_02050 hypothetical protein
HSM742d0C1p_02060 hypothetical protein	HSM742d0C1p_02060 hypothetical protein	HSM742d0C1p_02060 hypothetical protein	HSM742d0C1p_02060 hypothetical protein	HSM742d0C1p_02060 hypothetical protein	HSM742d0C1p_02060 hypothetical protein	HSM742d0C1p_02060 hypothetical protein	HSM742d0C1p_02060 hypothetical protein	HSM742d0C1p_02060 hypothetical protein	HSM742d0C1p_02060 hypothetical protein	HSM742d0C1p_02060 hypothetical protein	HSM742d0C1p_02060 hypothetical protein	HSM742d0C1p_02060 hypothetical protein	HSM742d0C1p_02050 hypothetical protein	HSM742d0C1p_02050 hypothetical protein	HSM742d0C1p_02060 hypothetical protein	HSM742d0C1p_02060 hypothetical protein
HSM742d0C1p_02070 hypothetical protein	HSM742d0C1p_02070 hypothetical protein	HSM742d0C1p_02070 hypothetical protein	HSM742d0C1p_02070 hypothetical protein	HSM742d0C1p_02070 hypothetical protein	HSM742d0C1p_02070 hypothetical protein	HSM742d0C1p_02070 hypothetical protein	HSM742d0C1p_02070 hypothetical protein	HSM742d0C1p_02070 hypothetical protein	HSM742d0C1p_02070 hypothetical protein	HSM742d0C1p_02070 hypothetical protein	HSM742d0C1p_02070 hypothetical protein	HSM742d0C1p_02070 hypothetical protein	HSM742d0C1p_02060 hypothetical protein	HSM742d0C1p_02060 hypothetical protein	HSM742d0C1p_02070 hypothetical protein	HSM742d0C1p_02070 hypothetical protein
HSM742d0C1p_02080 hypothetical protein	HSM742d0C1p_02080 hypothetical protein	HSM742d0C1p_02080 hypothetical protein	HSM742d0C1p_02080 hypothetical protein	HSM742d0C1p_02080 hypothetical protein	HSM742d0C1p_02080 hypothetical protein	HSM742d0C1p_02080 hypothetical protein	HSM742d0C1p_02080 hypothetical protein	HSM742d0C1p_02080 hypothetical protein	HSM742d0C1p_02080 hypothetical protein	HSM742d0C1p_02080 hypothetical protein	HSM742d0C1p_02080 hypothetical protein	HSM742d0C1p_02080 hypothetical protein	HSM742d0C1p_02070 hypothetical protein	HSM742d0C1p_02070 hypothetical protein	HSM742d0C1p_02080 hypothetical protein	HSM742d0C1p_02080 hypothetical protein
HSM742d0C1p_02090 hypothetical protein	HSM742d0C1p_02090 hypothetical protein	HSM742d0C1p_02090 hypothetical protein	HSM742d0C1p_02090 hypothetical protein	HSM742d0C1p_02090 hypothetical protein	HSM742d0C1p_02090 hypothetical protein	HSM742d0C1p_02090 hypothetical protein	HSM742d0C1p_02090 hypothetical protein	HSM742d0C1p_02090 hypothetical protein	HSM742d0C1p_02090 hypothetical protein	HSM742d0C1p_02090 hypothetical protein	HSM742d0C1p_02090 hypothetical protein	HSM742d0C1p_02090 hypothetical protein	HSM742d0C1p_02080 hypothetical protein	HSM742d0C1p_02080 hypothetical protein	HSM742d0C1p_02090 hypothetical protein	HSM742d0C1p_02090 hypothetical protein
HSM742d0C1p_02120 hypothetical protein	HSM742d0C1p_02120 hypothetical protein	HSM742d0C1p_02100 tsr24	HSM742d0C1p_02120 hypothetical protein	HSM742d0C1p_02100 tsr24	HSM742d0C1p_02100 tsr24	HSM742d0C1p_02120 hypothetical protein	HSM742d0C1p_02100 tsr24		HSM742d0C1p_02120 hypothetical protein	HSM742d0C1p_02120 hypothetical protein	HSM742d0C1p_02120 hypothetical protein	HSM742d0C1p_02120 hypothetical protein	HSM742d0C1p_02090 hypothetical protein	HSM742d0C1p_02090 hypothetical protein	HSM742d0C1p_02100 tsr24	HSM742d0C1p_02100 tsr24
HSM742d0C1p_02130 hypothetical protein	HSM742d0C1p_02130 hypothetical protein	HSM742d0C1p_02120 hypothetical protein	HSM742d0C1p_02130 hypothetical protein	HSM742d0C1p_02120 hypothetical protein	HSM742d0C1p_02120 hypothetical protein	HSM742d0C1p_02130 hypothetical protein	HSM742d0C1p_02120 hypothetical protein	HSM742d0C1p_02120 hypothetical protein	HSM742d0C1p_02130 hypothetical protein	HSM742d0C1p_02130 hypothetical protein	HSM742d0C1p_02130 hypothetical protein	HSM742d0C1p_02130 hypothetical protein	HSM742d0C1p_02120 hypothetical protein	HSM742d0C1p_02120 hypothetical protein	HSM742d0C1p_02120 hypothetical protein	HSM742d0C1p_02120 hypothetical protein
HSM742d0C1p_02140 hypothetical protein	HSM742d0C1p_02140 hypothetical protein	HSM742d0C1p_02130 hypothetical protein	HSM742d0C1p_02140 hypothetical protein	HSM742d0C1p_02130 hypothetical protein	HSM742d0C1p_02130 hypothetical protein	HSM742d0C1p_02140 hypothetical protein	HSM742d0C1p_02130 hypothetical protein	HSM742d0C1p_02130 hypothetical protein	HSM742d0C1p_02140 hypothetical protein	HSM742d0C1p_02140 hypothetical protein	HSM742d0C1p_02140 hypothetical protein	HSM742d0C1p_02140 hypothetical protein	HSM742d0C1p_02130 hypothetical protein	HSM742d0C1p_02130 hypothetical protein	HSM742d0C1p_02130 hypothetical protein	HSM742d0C1p_02130 hypothetical protein
HSM742d0C1p_02150 hypothetical protein	HSM742d0C1p_02150 hypothetical protein	HSM742d0C1p_02140 hypothetical protein	HSM742d0C1p_02150 hypothetical protein	HSM742d0C1p_02140 hypothetical protein	HSM742d0C1p_02140 hypothetical protein	HSM742d0C1p_02150 hypothetical protein	HSM742d0C1p_02140 hypothetical protein	HSM742d0C1p_02140 hypothetical protein	HSM742d0C1p_02150 hypothetical protein	HSM742d0C1p_02150 hypothetical protein	HSM742d0C1p_02150 hypothetical protein	HSM742d0C1p_02150 hypothetical protein	HSM742d0C1p_02140 hypothetical protein	HSM742d0C1p_02140 hypothetical protein	HSM742d0C1p_02140 hypothetical protein	HSM742d0C1p_02140 hypothetical protein
HSM742d0C1p_02160 N-acetylneuraminate lyase subunit	HSM742d0C1p_02160 N-acetylneuraminate lyase subunit	HSM742d0C1p_02150 hypothetical protein	HSM742d0C1p_02160 N-acetylneuraminate lyase subunit	HSM742d0C1p_02150 hypothetical protein	HSM742d0C1p_02150 hypothetical protein	HSM742d0C1p_02160 N-acetylneuraminate lyase subunit	HSM742d0C1p_02150 hypothetical protein	HSM742d0C1p_02150 hypothetical protein	HSM742d0C1p_02160 N-acetylneuraminate lyase subunit	HSM742d0C1p_02160 N-acetylneuraminate lyase subunit	HSM742d0C1p_02160 N-acetylneuraminate lyase subunit	HSM742d0C1p_02160 N-acetylneuraminate lyase subunit	HSM742d0C1p_02150 hypothetical protein	HSM742d0C1p_02150 hypothetical protein	HSM742d0C1p_02150 hypothetical protein	HSM742d0C1p_02150 hypothetical protein
HSM742d0C1p_02170 hypothetical protein	HSM742d0C1p_02170 hypothetical protein	HSM742d0C1p_02160 N-acetylneuraminate lyase subunit	HSM742d0C1p_02170 hypothetical protein	HSM742d0C1p_02160 N-acetylneuraminate lyase subunit	HSM742d0C1p_02160 N-acetylneuraminate lyase subunit	HSM742d0C1p_02170 hypothetical protein	HSM742d0C1p_02160 N-acetylneuraminate lyase subunit	HSM742d0C1p_02160 N-acetylneuraminate lyase subunit	HSM742d0C1p_02170 hypothetical protein	HSM742d0C1p_02170 hypothetical protein	HSM742d0C1p_02170 hypothetical protein	HSM742d0C1p_02170 hypothetical protein	HSM742d0C1p_02160 N-acetylneuraminate lyase subunit	HSM742d0C1p_02160 N-acetylneuraminate lyase subunit	HSM742d0C1p_02160 N-acetylneuraminate lyase subunit	HSM742d0C1p_02160 N-acetylneuraminate lyase subunit
HSM742d0C1p_02180 CAAX amino terminal protease self- immunity	HSM742d0C1p_02180 CAAX amino terminal protease self- immunity	HSM742d0C1p_02170 hypothetical protein	HSM742d0C1p_02180 CAAX amino terminal protease self- immunity	HSM742d0C1p_02170 hypothetical protein	HSM742d0C1p_02170 hypothetical protein	HSM742d0C1p_02180 CAAX amino terminal protease self- immunity	HSM742d0C1p_02170 hypothetical protein	HSM742d0C1p_02170 hypothetical protein	HSM742d0C1p_02180 CAAX amino terminal protease self- immunity	HSM742d0C1p_02180 CAAX amino terminal protease self- immunity	HSM742d0C1p_02180 CAAX amino terminal protease self- immunity	HSM742d0C1p_02180 CAAX amino terminal protease self- immunity	HSM742d0C1p_02170 hypothetical protein	HSM742d0C1p_02170 hypothetical protein	HSM742d0C1p_02170 hypothetical protein	HSM742d0C1p_02170 hypothetical protein
HSM742d0C1p_02190 hypothetical protein	HSM742d0C1p_02190 hypothetical protein	HSM742d0C1p_02180 CAAX amino terminal protease self- immunity	HSM742d0C1p_02190 hypothetical protein	HSM742d0C1p_02180 CAAX amino terminal protease self- immunity	HSM742d0C1p_02180 CAAX amino terminal protease self- immunity	HSM742d0C1p_02190 hypothetical protein	HSM742d0C1p_02180 CAAX amino terminal protease self- immunity	HSM742d0C1p_02180 CAAX amino terminal protease self- immunity	HSM742d0C1p_02190 hypothetical protein	HSM742d0C1p_02190 hypothetical protein	HSM742d0C1p_02190 hypothetical protein	HSM742d0C1p_02190 hypothetical protein	HSM742d0C1p_02180 CAAX amino terminal protease self- immunity	HSM742d0C1p_02180 CAAX amino terminal protease self- immunity	HSM742d0C1p_02180 CAAX amino terminal protease self- immunity	HSM742d0C1p_02180 CAAX amino terminal protease self- immunity
HSM742d0C1p_02200 hypothetical protein	HSM742d0C1p_02200 hypothetical protein	HSM742d0C1p_02190 hypothetical protein	HSM742d0C1p_02200 hypothetical protein	HSM742d0C1p_02190 hypothetical protein	HSM742d0C1p_02190 hypothetical protein	HSM742d0C1p_02200 hypothetical protein	HSM742d0C1p_02190 hypothetical protein	HSM742d0C1p_02190 hypothetical protein	HSM742d0C1p_02200 hypothetical protein	HSM742d0C1p_02200 hypothetical protein	HSM742d0C1p_02200 hypothetical protein	HSM742d0C1p_02200 hypothetical protein	HSM742d0C1p_02190 hypothetical protein
HSM742d0C1p_02210 hypothetical protein	HSM742d0C1p_02210 hypothetical protein	HSM742d0C1p_02200 hypothetical protein	HSM742d0C1p_02210 hypothetical protein	HSM742d0C1p_02200 hypothetical protein	HSM742d0C1p_02200 hypothetical protein	HSM742d0C1p_02210 hypothetical protein	HSM742d0C1p_02200 hypothetical protein	HSM742d0C1p_02200 hypothetical protein	HSM742d0C1p_02210 hypothetical protein	HSM742d0C1p_02210 hypothetical protein	HSM742d0C1p_02210 hypothetical protein	HSM742d0C1p_02210 hypothetical protein	HSM742d0C1p_02200 hypothetical protein
HSM742d0C1p_02220 hypothetical protein	HSM742d0C1p_02220 hypothetical protein	HSM742d0C1p_02210 hypothetical protein	HSM742d0C1p_02220 hypothetical protein	HSM742d0C1p_02210 hypothetical protein	HSM742d0C1p_02210 hypothetical protein	HSM742d0C1p_02220 hypothetical protein	HSM742d0C1p_02210 hypothetical protein	HSM742d0C1p_02210 hypothetical protein	HSM742d0C1p_02220 hypothetical protein	HSM742d0C1p_02220 hypothetical protein	HSM742d0C1p_02220 hypothetical protein	HSM742d0C1p_02220 hypothetical protein	HSM742d0C1p_02210 hypothetical protein
HSM742d0C1p_02230 hypothetical protein	HSM742d0C1p_02230 hypothetical protein	HSM742d0C1p_02220 hypothetical protein	HSM742d0C1p_02230 hypothetical protein	HSM742d0C1p_02220 hypothetical protein	HSM742d0C1p_02220 hypothetical protein	HSM742d0C1p_02230 hypothetical protein	HSM742d0C1p_02220 hypothetical protein	HSM742d0C1p_02220 hypothetical protein	HSM742d0C1p_02230 hypothetical protein	HSM742d0C1p_02230 hypothetical protein	HSM742d0C1p_02230 hypothetical protein	HSM742d0C1p_02230 hypothetical protein	HSM742d0C1p_02220 hypothetical protein
HSM742d0C1p_02240 hypothetical protein	HSM742d0C1p_02240 hypothetical protein	HSM742d0C1p_02230 hypothetical protein	HSM742d0C1p_02240 hypothetical protein	HSM742d0C1p_02230 hypothetical protein	HSM742d0C1p_02230 hypothetical protein	HSM742d0C1p_02240 hypothetical protein	HSM742d0C1p_02230 hypothetical protein	HSM742d0C1p_02230 hypothetical protein	HSM742d0C1p_02240 hypothetical protein	HSM742d0C1p_02240 hypothetical protein	HSM742d0C1p_02240 hypothetical protein	HSM742d0C1p_02240 hypothetical protein	HSM742d0C1p_02230 hypothetical protein
HSM742d0C1p_02250 hypothetical protein	HSM742d0C1p_02250 hypothetical protein	HSM742d0C1p_02240 hypothetical protein	HSM742d0C1p_02250 hypothetical protein	HSM742d0C1p_02240 hypothetical protein	HSM742d0C1p_02240 hypothetical protein	HSM742d0C1p_02250 hypothetical protein	HSM742d0C1p_02240 hypothetical protein	HSM742d0C1p_02240 hypothetical protein	HSM742d0C1p_02250 hypothetical protein	HSM742d0C1p_02250 hypothetical protein	HSM742d0C1p_02250 hypothetical protein	HSM742d0C1p_02250 hypothetical protein	HSM742d0C1p_02240 hypothetical protein
HSM742d0C1p_02260 oligopeptide ABC superfamily ATP binding cassette transporter, binding protein	HSM742d0C1p_02260 oligopeptide ABC superfamily ATP binding cassette transporter, binding protein	HSM742d0C1p_02250 hypothetical protein	HSM742d0C1p_02260 oligopeptide ABC superfamily ATP binding cassette transporter, binding protein	HSM742d0C1p_02250 hypothetical protein	HSM742d0C1p_02250 hypothetical protein	HSM742d0C1p_02260 oligopeptide ABC superfamily ATP binding cassette transporter, binding protein	HSM742d0C1p_02250 hypothetical protein	HSM742d0C1p_02250 hypothetical protein	HSM742d0C1p_02260 oligopeptide ABC superfamily ATP binding cassette transporter, binding protein	HSM742d0C1p_02260 oligopeptide ABC superfamily ATP binding cassette transporter, binding protein	HSM742d0C1p_02260 oligopeptide ABC superfamily ATP binding cassette transporter, binding protein	HSM742d0C1p_02260 oligopeptide ABC superfamily ATP binding cassette transporter, binding protein	HSM742d0C1p_02250 hypothetical protein
HSM742d0C1p_02270 pyrrolidone-carboxylate peptidase	HSM742d0C1p_02270 pyrrolidone-carboxylate peptidase	HSM742d0C1p_02260 oligopeptide ABC superfamily ATP binding cassette transporter, binding protein	HSM742d0C1p_02270 pyrrolidone-carboxylate peptidase	HSM742d0C1p_02260 oligopeptide ABC superfamily ATP binding cassette transporter, binding protein	HSM742d0C1p_02260 oligopeptide ABC superfamily ATP binding cassette transporter, binding protein	HSM742d0C1p_02270 pyrrolidone-carboxylate peptidase	HSM742d0C1p_02260 oligopeptide ABC superfamily ATP binding cassette transporter, binding protein	HSM742d0C1p_02260 oligopeptide ABC superfamily ATP binding cassette transporter, binding protein	HSM742d0C1p_02270 pyrrolidone-carboxylate peptidase	HSM742d0C1p_02270 pyrrolidone-carboxylate peptidase	HSM742d0C1p_02270 pyrrolidone-carboxylate peptidase	HSM742d0C1p_02270 pyrrolidone-carboxylate peptidase	HSM742d0C1p_02260 oligopeptide ABC superfamily ATP binding cassette transporter, binding protein
HSM742d0C1p_02280 hypothetical protein	HSM742d0C1p_02280 hypothetical protein	HSM742d0C1p_02270 pyrrolidone-carboxylate peptidase	HSM742d0C1p_02280 hypothetical protein	HSM742d0C1p_02270 pyrrolidone-carboxylate peptidase	HSM742d0C1p_02270 pyrrolidone-carboxylate peptidase	HSM742d0C1p_02280 hypothetical protein	HSM742d0C1p_02270 pyrrolidone-carboxylate peptidase	HSM742d0C1p_02270 pyrrolidone-carboxylate peptidase	HSM742d0C1p_02280 hypothetical protein	HSM742d0C1p_02280 hypothetical protein	HSM742d0C1p_02280 hypothetical protein	HSM742d0C1p_02280 hypothetical protein	HSM742d0C1p_02270 pyrrolidone-carboxylate peptidase
HSM742d0C1p_02290 hypothetical protein	HSM742d0C1p_02290 hypothetical protein	HSM742d0C1p_02280 hypothetical protein	HSM742d0C1p_02290 hypothetical protein	HSM742d0C1p_02280 hypothetical protein	HSM742d0C1p_02280 hypothetical protein	HSM742d0C1p_02290 hypothetical protein	HSM742d0C1p_02280 hypothetical protein	HSM742d0C1p_02280 hypothetical protein	HSM742d0C1p_02290 hypothetical protein	HSM742d0C1p_02290 hypothetical protein	HSM742d0C1p_02290 hypothetical protein	HSM742d0C1p_02290 hypothetical protein	HSM742d0C1p_02280 hypothetical protein
HSM742d0C1p_02300 hypothetical protein	HSM742d0C1p_02300 hypothetical protein	HSM742d0C1p_02290 hypothetical protein	HSM742d0C1p_02300 hypothetical protein	HSM742d0C1p_02290 hypothetical protein	HSM742d0C1p_02290 hypothetical protein	HSM742d0C1p_02300 hypothetical protein	HSM742d0C1p_02290 hypothetical protein	HSM742d0C1p_02290 hypothetical protein	HSM742d0C1p_02300 hypothetical protein	HSM742d0C1p_02300 hypothetical protein	HSM742d0C1p_02300 hypothetical protein	HSM742d0C1p_02300 hypothetical protein	HSM742d0C1p_02290 hypothetical protein
HSM742d0C1p_02310 hypothetical protein	HSM742d0C1p_02310 hypothetical protein	HSM742d0C1p_02300 hypothetical protein	HSM742d0C1p_02310 hypothetical protein	HSM742d0C1p_02300 hypothetical protein	HSM742d0C1p_02300 hypothetical protein	HSM742d0C1p_02310 hypothetical protein	HSM742d0C1p_02300 hypothetical protein	HSM742d0C1p_02300 hypothetical protein	HSM742d0C1p_02310 hypothetical protein	HSM742d0C1p_02310 hypothetical protein	HSM742d0C1p_02310 hypothetical protein	HSM742d0C1p_02310 hypothetical protein	HSM742d0C1p_02300 hypothetical protein
HSM742d0C1p_02320 hypothetical protein	HSM742d0C1p_02320 hypothetical protein	HSM742d0C1p_02310 hypothetical protein	HSM742d0C1p_02320 hypothetical protein	HSM742d0C1p_02310 hypothetical protein	HSM742d0C1p_02310 hypothetical protein	HSM742d0C1p_02320 hypothetical protein	HSM742d0C1p_02310 hypothetical protein	HSM742d0C1p_02310 hypothetical protein	HSM742d0C1p_02320 hypothetical protein	HSM742d0C1p_02320 hypothetical protein	HSM742d0C1p_02320 hypothetical protein	HSM742d0C1p_02320 hypothetical protein	HSM742d0C1p_02310 hypothetical protein
HSM742d0C1p_02330 hypothetical protein	HSM742d0C1p_02330 hypothetical protein	HSM742d0C1p_02320 hypothetical protein	HSM742d0C1p_02330 hypothetical protein	HSM742d0C1p_02320 hypothetical protein	HSM742d0C1p_02320 hypothetical protein	HSM742d0C1p_02330 hypothetical protein	HSM742d0C1p_02320 hypothetical protein	HSM742d0C1p_02320 hypothetical protein	HSM742d0C1p_02330 hypothetical protein	HSM742d0C1p_02330 hypothetical protein	HSM742d0C1p_02330 hypothetical protein	HSM742d0C1p_02330 hypothetical protein	HSM742d0C1p_02320 hypothetical protein
HSM742d0C1p_02340 hypothetical protein	HSM742d0C1p_02340 hypothetical protein	HSM742d0C1p_02330 hypothetical protein	HSM742d0C1p_02340 hypothetical protein	HSM742d0C1p_02330 hypothetical protein	HSM742d0C1p_02330 hypothetical protein	HSM742d0C1p_02340 hypothetical protein	HSM742d0C1p_02330 hypothetical protein	HSM742d0C1p_02330 hypothetical protein	HSM742d0C1p_02340 hypothetical protein	HSM742d0C1p_02340 hypothetical protein	HSM742d0C1p_02340 hypothetical protein	HSM742d0C1p_02340 hypothetical protein	HSM742d0C1p_02330 hypothetical protein
HSM742d0C1p_02350 hypothetical protein	HSM742d0C1p_02350 hypothetical protein	HSM742d0C1p_02340 hypothetical protein	HSM742d0C1p_02350 hypothetical protein	HSM742d0C1p_02340 hypothetical protein	HSM742d0C1p_02340 hypothetical protein	HSM742d0C1p_02350 hypothetical protein	HSM742d0C1p_02340 hypothetical protein	HSM742d0C1p_02340 hypothetical protein	HSM742d0C1p_02350 hypothetical protein	HSM742d0C1p_02350 hypothetical protein	HSM742d0C1p_02350 hypothetical protein	HSM742d0C1p_02350 hypothetical protein	HSM742d0C1p_02340 hypothetical protein
HSM742d0C1p_02360 hypothetical protein	HSM742d0C1p_02360 hypothetical protein	HSM742d0C1p_02350 hypothetical protein	HSM742d0C1p_02360 hypothetical protein	HSM742d0C1p_02350 hypothetical protein	HSM742d0C1p_02350 hypothetical protein	HSM742d0C1p_02360 hypothetical protein	HSM742d0C1p_02350 hypothetical protein	HSM742d0C1p_02350 hypothetical protein	HSM742d0C1p_02360 hypothetical protein	HSM742d0C1p_02360 hypothetical protein	HSM742d0C1p_02360 hypothetical protein	HSM742d0C1p_02360 hypothetical protein	HSM742d0C1p_02350 hypothetical protein
HSM742d0C1p_02370 hypothetical protein	HSM742d0C1p_02370 hypothetical protein	HSM742d0C1p_02360 hypothetical protein	HSM742d0C1p_02370 hypothetical protein	HSM742d0C1p_02360 hypothetical protein	HSM742d0C1p_02360 hypothetical protein	HSM742d0C1p_02370 hypothetical protein	HSM742d0C1p_02360 hypothetical protein	HSM742d0C1p_02360 hypothetical protein	HSM742d0C1p_02370 hypothetical protein	HSM742d0C1p_02370 hypothetical protein	HSM742d0C1p_02370 hypothetical protein	HSM742d0C1p_02370 hypothetical protein	HSM742d0C1p_02360 hypothetical protein
HSM742d0C1p_02380 hypothetical protein	HSM742d0C1p_02380 hypothetical protein	HSM742d0C1p_02370 hypothetical protein	HSM742d0C1p_02380 hypothetical protein	HSM742d0C1p_02370 hypothetical protein	HSM742d0C1p_02370 hypothetical protein	HSM742d0C1p_02380 hypothetical protein	HSM742d0C1p_02370 hypothetical protein	HSM742d0C1p_02370 hypothetical protein	HSM742d0C1p_02380 hypothetical protein	HSM742d0C1p_02380 hypothetical protein	HSM742d0C1p_02380 hypothetical protein	HSM742d0C1p_02380 hypothetical protein	HSM742d0C1p_02370 hypothetical protein
HSM742d0C1p_02390 hypothetical protein	HSM742d0C1p_02390 hypothetical protein	HSM742d0C1p_02380 hypothetical protein	HSM742d0C1p_02390 hypothetical protein	HSM742d0C1p_02380 hypothetical protein	HSM742d0C1p_02380 hypothetical protein	HSM742d0C1p_02390 hypothetical protein	HSM742d0C1p_02380 hypothetical protein	HSM742d0C1p_02380 hypothetical protein	HSM742d0C1p_02390 hypothetical protein	HSM742d0C1p_02390 hypothetical protein	HSM742d0C1p_02390 hypothetical protein	HSM742d0C1p_02390 hypothetical protein	HSM742d0C1p_02380 hypothetical protein
HSM742d0C1p_02400 hypothetical protein	HSM742d0C1p_02400 hypothetical protein	HSM742d0C1p_02390 hypothetical protein	HSM742d0C1p_02400 hypothetical protein	HSM742d0C1p_02390 hypothetical protein	HSM742d0C1p_02390 hypothetical protein	HSM742d0C1p_02400 hypothetical protein	HSM742d0C1p_02390 hypothetical protein	HSM742d0C1p_02390 hypothetical protein	HSM742d0C1p_02400 hypothetical protein	HSM742d0C1p_02400 hypothetical protein	HSM742d0C1p_02400 hypothetical protein	HSM742d0C1p_02400 hypothetical protein	HSM742d0C1p_02390 hypothetical protein
HSM742d0C1p_02410 hypothetical protein	HSM742d0C1p_02410 hypothetical protein	HSM742d0C1p_02400 hypothetical protein	HSM742d0C1p_02410 hypothetical protein	HSM742d0C1p_02400 hypothetical protein	HSM742d0C1p_02400 hypothetical protein	HSM742d0C1p_02410 hypothetical protein	HSM742d0C1p_02400 hypothetical protein	HSM742d0C1p_02400 hypothetical protein	HSM742d0C1p_02410 hypothetical protein	HSM742d0C1p_02410 hypothetical protein	HSM742d0C1p_02410 hypothetical protein	HSM742d0C1p_02410 hypothetical protein	HSM742d0C1p_02400 hypothetical protein
HSM742d0C1p_02420 hypothetical protein	HSM742d0C1p_02420 hypothetical protein	HSM742d0C1p_02410 hypothetical protein	HSM742d0C1p_02420 hypothetical protein	HSM742d0C1p_02410 hypothetical protein	HSM742d0C1p_02410 hypothetical protein	HSM742d0C1p_02420 hypothetical protein	HSM742d0C1p_02410 hypothetical protein	HSM742d0C1p_02410 hypothetical protein	HSM742d0C1p_02420 hypothetical protein	HSM742d0C1p_02420 hypothetical protein	HSM742d0C1p_02420 hypothetical protein	HSM742d0C1p_02420 hypothetical protein	HSM742d0C1p_02410 hypothetical protein
HSM742d0C1p_02430 hypothetical protein	HSM742d0C1p_02430 hypothetical protein	HSM742d0C1p_02420 hypothetical protein	HSM742d0C1p_02430 hypothetical protein	HSM742d0C1p_02420 hypothetical protein	HSM742d0C1p_02420 hypothetical protein	HSM742d0C1p_02430 hypothetical protein	HSM742d0C1p_02420 hypothetical protein	HSM742d0C1p_02420 hypothetical protein	HSM742d0C1p_02430 hypothetical protein	HSM742d0C1p_02430 hypothetical protein	HSM742d0C1p_02430 hypothetical protein	HSM742d0C1p_02430 hypothetical protein	HSM742d0C1p_02420 hypothetical protein
HSM742d0C1p_02440 hypothetical protein	HSM742d0C1p_02440 hypothetical protein	HSM742d0C1p_02430 hypothetical protein	HSM742d0C1p_02440 hypothetical protein	HSM742d0C1p_02430 hypothetical protein	HSM742d0C1p_02430 hypothetical protein	HSM742d0C1p_02440 hypothetical protein	HSM742d0C1p_02430 hypothetical protein	HSM742d0C1p_02430 hypothetical protein	HSM742d0C1p_02440 hypothetical protein	HSM742d0C1p_02440 hypothetical protein	HSM742d0C1p_02440 hypothetical protein	HSM742d0C1p_02440 hypothetical protein	HSM742d0C1p_02430 hypothetical protein
HSM742d0C1p_02450 hypothetical protein	HSM742d0C1p_02450 hypothetical protein	HSM742d0C1p_02440 hypothetical protein	HSM742d0C1p_02450 hypothetical protein	HSM742d0C1p_02440 hypothetical protein	HSM742d0C1p_02440 hypothetical protein	HSM742d0C1p_02450 hypothetical protein	HSM742d0C1p_02440 hypothetical protein	HSM742d0C1p_02440 hypothetical protein	HSM742d0C1p_02450 hypothetical protein	HSM742d0C1p_02450 hypothetical protein	HSM742d0C1p_02450 hypothetical protein	HSM742d0C1p_02450 hypothetical protein	HSM742d0C1p_02440 hypothetical protein
HSM742d0C1p_02460 hypothetical protein	HSM742d0C1p_02460 hypothetical protein	HSM742d0C1p_02450 hypothetical protein	HSM742d0C1p_02460 hypothetical protein	HSM742d0C1p_02450 hypothetical protein	HSM742d0C1p_02450 hypothetical protein	HSM742d0C1p_02460 hypothetical protein	HSM742d0C1p_02450 hypothetical protein	HSM742d0C1p_02450 hypothetical protein	HSM742d0C1p_02460 hypothetical protein	HSM742d0C1p_02460 hypothetical protein	HSM742d0C1p_02460 hypothetical protein	HSM742d0C1p_02460 hypothetical protein	HSM742d0C1p_02450 hypothetical protein
HSM742d0C1p_02470 hypothetical protein	HSM742d0C1p_02470 hypothetical protein	HSM742d0C1p_02460 hypothetical protein	HSM742d0C1p_02470 hypothetical protein	HSM742d0C1p_02460 hypothetical protein	HSM742d0C1p_02460 hypothetical protein	HSM742d0C1p_02470 hypothetical protein	HSM742d0C1p_02460 hypothetical protein	HSM742d0C1p_02460 hypothetical protein	HSM742d0C1p_02470 hypothetical protein	HSM742d0C1p_02470 hypothetical protein	HSM742d0C1p_02470 hypothetical protein	HSM742d0C1p_02470 hypothetical protein	HSM742d0C1p_02460 hypothetical protein
HSM742d0C1p_02480 hypothetical protein	HSM742d0C1p_02480 hypothetical protein	HSM742d0C1p_02470 hypothetical protein	HSM742d0C1p_02480 hypothetical protein	HSM742d0C1p_02470 hypothetical protein	HSM742d0C1p_02470 hypothetical protein	HSM742d0C1p_02480 hypothetical protein	HSM742d0C1p_02470 hypothetical protein	HSM742d0C1p_02470 hypothetical protein	HSM742d0C1p_02480 hypothetical protein	HSM742d0C1p_02480 hypothetical protein	HSM742d0C1p_02480 hypothetical protein	HSM742d0C1p_02480 hypothetical protein	HSM742d0C1p_02470 hypothetical protein
HSM742d0C1p_02490 hypothetical protein	HSM742d0C1p_02490 hypothetical protein	HSM742d0C1p_02480 hypothetical protein	HSM742d0C1p_02490 hypothetical protein	HSM742d0C1p_02480 hypothetical protein	HSM742d0C1p_02480 hypothetical protein	HSM742d0C1p_02490 hypothetical protein	HSM742d0C1p_02480 hypothetical protein	HSM742d0C1p_02480 hypothetical protein	HSM742d0C1p_02490 hypothetical protein	HSM742d0C1p_02490 hypothetical protein	HSM742d0C1p_02490 hypothetical protein	HSM742d0C1p_02490 hypothetical protein	HSM742d0C1p_02480 hypothetical protein
HSM742d0C1p_02500 hypothetical protein	HSM742d0C1p_02500 hypothetical protein	HSM742d0C1p_02490 hypothetical protein	HSM742d0C1p_02500 hypothetical protein	HSM742d0C1p_02490 hypothetical protein	HSM742d0C1p_02490 hypothetical protein	HSM742d0C1p_02500 hypothetical protein	HSM742d0C1p_02490 hypothetical protein	HSM742d0C1p_02490 hypothetical protein	HSM742d0C1p_02500 hypothetical protein	HSM742d0C1p_02500 hypothetical protein	HSM742d0C1p_02500 hypothetical protein	HSM742d0C1p_02500 hypothetical protein	HSM742d0C1p_02490 hypothetical protein
HSM742d0C1p_02510 hypothetical protein	HSM742d0C1p_02510 hypothetical protein	HSM742d0C1p_02500 hypothetical protein	HSM742d0C1p_02510 hypothetical protein	HSM742d0C1p_02500 hypothetical protein	HSM742d0C1p_02500 hypothetical protein	HSM742d0C1p_02510 hypothetical protein	HSM742d0C1p_02500 hypothetical protein	HSM742d0C1p_02500 hypothetical protein	HSM742d0C1p_02510 hypothetical protein	HSM742d0C1p_02510 hypothetical protein	HSM742d0C1p_02510 hypothetical protein	HSM742d0C1p_02510 hypothetical protein	HSM742d0C1p_02500 hypothetical protein
HSM742d0C1p_02520 hypothetical protein	HSM742d0C1p_02520 hypothetical protein	HSM742d0C1p_02510 hypothetical protein	HSM742d0C1p_02520 hypothetical protein	HSM742d0C1p_02510 hypothetical protein	HSM742d0C1p_02510 hypothetical protein	HSM742d0C1p_02520 hypothetical protein	HSM742d0C1p_02510 hypothetical protein	HSM742d0C1p_02510 hypothetical protein	HSM742d0C1p_02520 hypothetical protein	HSM742d0C1p_02520 hypothetical protein	HSM742d0C1p_02520 hypothetical protein	HSM742d0C1p_02520 hypothetical protein	HSM742d0C1p_02510 hypothetical protein
HSM742d0C1p_02530 hypothetical protein	HSM742d0C1p_02530 hypothetical protein	HSM742d0C1p_02520 hypothetical protein	HSM742d0C1p_02530 hypothetical protein	HSM742d0C1p_02520 hypothetical protein	HSM742d0C1p_02520 hypothetical protein	HSM742d0C1p_02530 hypothetical protein	HSM742d0C1p_02520 hypothetical protein	HSM742d0C1p_02520 hypothetical protein	HSM742d0C1p_02530 hypothetical protein	HSM742d0C1p_02530 hypothetical protein	HSM742d0C1p_02530 hypothetical protein	HSM742d0C1p_02530 hypothetical protein	HSM742d0C1p_02520 hypothetical protein
HSM742d0C1p_02540 ABC superfamily ATP binding cassette transporter, membrane protein	HSM742d0C1p_02540 ABC superfamily ATP binding cassette transporter, membrane protein	HSM742d0C1p_02530 hypothetical protein	HSM742d0C1p_02540 ABC superfamily ATP binding cassette transporter, membrane protein	HSM742d0C1p_02530 hypothetical protein	HSM742d0C1p_02530 hypothetical protein	HSM742d0C1p_02540 ABC superfamily ATP binding cassette transporter, membrane protein	HSM742d0C1p_02530 hypothetical protein	HSM742d0C1p_02530 hypothetical protein	HSM742d0C1p_02540 ABC superfamily ATP binding cassette transporter, membrane protein	HSM742d0C1p_02540 ABC superfamily ATP binding cassette transporter, membrane protein	HSM742d0C1p_02540 ABC superfamily ATP binding cassette transporter, membrane protein	HSM742d0C1p_02540 ABC superfamily ATP binding cassette transporter, membrane protein	HSM742d0C1p_02530 hypothetical protein
HSM742d0C1p_02550 hypothetical protein	HSM742d0C1p_02550 hypothetical protein	HSM742d0C1p_02540 ABC superfamily ATP binding cassette transporter, membrane protein	HSM742d0C1p_02550 hypothetical protein	HSM742d0C1p_02540 ABC superfamily ATP binding cassette transporter, membrane protein	HSM742d0C1p_02540 ABC superfamily ATP binding cassette transporter, membrane protein	HSM742d0C1p_02550 hypothetical protein	HSM742d0C1p_02540 ABC superfamily ATP binding cassette transporter, membrane protein	HSM742d0C1p_02540 ABC superfamily ATP binding cassette transporter, membrane protein	HSM742d0C1p_02550 hypothetical protein	HSM742d0C1p_02550 hypothetical protein	HSM742d0C1p_02550 hypothetical protein	HSM742d0C1p_02550 hypothetical protein	HSM742d0C1p_02540 ABC superfamily ATP binding cassette transporter, membrane protein
HSM742d0C1p_02560 hypothetical protein	HSM742d0C1p_02560 hypothetical protein	HSM742d0C1p_02550 hypothetical protein	HSM742d0C1p_02560 hypothetical protein	HSM742d0C1p_02550 hypothetical protein	HSM742d0C1p_02550 hypothetical protein	HSM742d0C1p_02560 hypothetical protein	HSM742d0C1p_02550 hypothetical protein	HSM742d0C1p_02550 hypothetical protein	HSM742d0C1p_02560 hypothetical protein	HSM742d0C1p_02560 hypothetical protein	HSM742d0C1p_02560 hypothetical protein	HSM742d0C1p_02560 hypothetical protein	HSM742d0C1p_02550 hypothetical protein
HSM742d0C1p_02570 hypothetical protein	HSM742d0C1p_02570 hypothetical protein	HSM742d0C1p_02560 hypothetical protein	HSM742d0C1p_02570 hypothetical protein	HSM742d0C1p_02560 hypothetical protein	HSM742d0C1p_02560 hypothetical protein	HSM742d0C1p_02570 hypothetical protein	HSM742d0C1p_02560 hypothetical protein	HSM742d0C1p_02560 hypothetical protein	HSM742d0C1p_02570 hypothetical protein	HSM742d0C1p_02570 hypothetical protein	HSM742d0C1p_02570 hypothetical protein	HSM742d0C1p_02570 hypothetical protein	HSM742d0C1p_02560 hypothetical protein
HSM742d0C1p_02580 hypothetical protein	HSM742d0C1p_02580 hypothetical protein	HSM742d0C1p_02570 hypothetical protein	HSM742d0C1p_02580 hypothetical protein	HSM742d0C1p_02570 hypothetical protein	HSM742d0C1p_02570 hypothetical protein	HSM742d0C1p_02580 hypothetical protein	HSM742d0C1p_02570 hypothetical protein	HSM742d0C1p_02570 hypothetical protein	HSM742d0C1p_02580 hypothetical protein	HSM742d0C1p_02580 hypothetical protein	HSM742d0C1p_02580 hypothetical protein	HSM742d0C1p_02580 hypothetical protein	HSM742d0C1p_02570 hypothetical protein
HSM742d0C1p_02590 hypothetical protein	HSM742d0C1p_02590 hypothetical protein	HSM742d0C1p_02580 hypothetical protein	HSM742d0C1p_02590 hypothetical protein	HSM742d0C1p_02580 hypothetical protein	HSM742d0C1p_02580 hypothetical protein	HSM742d0C1p_02590 hypothetical protein	HSM742d0C1p_02580 hypothetical protein	HSM742d0C1p_02580 hypothetical protein	HSM742d0C1p_02590 hypothetical protein	HSM742d0C1p_02590 hypothetical protein	HSM742d0C1p_02590 hypothetical protein	HSM742d0C1p_02590 hypothetical protein	HSM742d0C1p_02580 hypothetical protein
HSM742d0C1p_02600 hypothetical protein	HSM742d0C1p_02600 hypothetical protein	HSM742d0C1p_02590 hypothetical protein	HSM742d0C1p_02600 hypothetical protein	HSM742d0C1p_02590 hypothetical protein	HSM742d0C1p_02590 hypothetical protein	HSM742d0C1p_02600 hypothetical protein	HSM742d0C1p_02590 hypothetical protein	HSM742d0C1p_02590 hypothetical protein	HSM742d0C1p_02600 hypothetical protein	HSM742d0C1p_02600 hypothetical protein	HSM742d0C1p_02600 hypothetical protein	HSM742d0C1p_02600 hypothetical protein	HSM742d0C1p_02590 hypothetical protein
HSM742d0C1p_02610 hypothetical protein	HSM742d0C1p_02610 hypothetical protein	HSM742d0C1p_02600 hypothetical protein	HSM742d0C1p_02610 hypothetical protein	HSM742d0C1p_02600 hypothetical protein	HSM742d0C1p_02600 hypothetical protein	HSM742d0C1p_02610 hypothetical protein	HSM742d0C1p_02600 hypothetical protein	HSM742d0C1p_02600 hypothetical protein	HSM742d0C1p_02610 hypothetical protein	HSM742d0C1p_02610 hypothetical protein	HSM742d0C1p_02610 hypothetical protein	HSM742d0C1p_02610 hypothetical protein	HSM742d0C1p_02600 hypothetical protein
HSM742d0C1p_02620 hypothetical protein	HSM742d0C1p_02620 hypothetical protein	HSM742d0C1p_02610 hypothetical protein	HSM742d0C1p_02620 hypothetical protein	HSM742d0C1p_02610 hypothetical protein	HSM742d0C1p_02610 hypothetical protein	HSM742d0C1p_02620 hypothetical protein	HSM742d0C1p_02610 hypothetical protein	HSM742d0C1p_02610 hypothetical protein	HSM742d0C1p_02620 hypothetical protein	HSM742d0C1p_02620 hypothetical protein	HSM742d0C1p_02620 hypothetical protein	HSM742d0C1p_02620 hypothetical protein	HSM742d0C1p_02610 hypothetical protein
HSM742d0C1p_02630 hypothetical protein	HSM742d0C1p_02630 hypothetical protein	HSM742d0C1p_02620 hypothetical protein	HSM742d0C1p_02630 hypothetical protein	HSM742d0C1p_02620 hypothetical protein	HSM742d0C1p_02620 hypothetical protein	HSM742d0C1p_02630 hypothetical protein	HSM742d0C1p_02620 hypothetical protein	HSM742d0C1p_02620 hypothetical protein	HSM742d0C1p_02630 hypothetical protein	HSM742d0C1p_02630 hypothetical protein	HSM742d0C1p_02630 hypothetical protein	HSM742d0C1p_02630 hypothetical protein	HSM742d0C1p_02620 hypothetical protein
HSM742d0C1p_02640 hypothetical protein	HSM742d0C1p_02640 hypothetical protein	HSM742d0C1p_02630 hypothetical protein	HSM742d0C1p_02640 hypothetical protein	HSM742d0C1p_02630 hypothetical protein	HSM742d0C1p_02630 hypothetical protein	HSM742d0C1p_02640 hypothetical protein	HSM742d0C1p_02630 hypothetical protein	HSM742d0C1p_02630 hypothetical protein	HSM742d0C1p_02640 hypothetical protein	HSM742d0C1p_02640 hypothetical protein	HSM742d0C1p_02640 hypothetical protein	HSM742d0C1p_02640 hypothetical protein	HSM742d0C1p_02630 hypothetical protein
HSM742d0C1p_02650 hypothetical protein	HSM742d0C1p_02650 hypothetical protein	HSM742d0C1p_02640 hypothetical protein	HSM742d0C1p_02650 hypothetical protein	HSM742d0C1p_02640 hypothetical protein	HSM742d0C1p_02640 hypothetical protein	HSM742d0C1p_02650 hypothetical protein	HSM742d0C1p_02640 hypothetical protein	HSM742d0C1p_02640 hypothetical protein	HSM742d0C1p_02650 hypothetical protein	HSM742d0C1p_02650 hypothetical protein	HSM742d0C1p_02650 hypothetical protein	HSM742d0C1p_02650 hypothetical protein	HSM742d0C1p_02640 hypothetical protein
HSM742d0C1p_02660 hypothetical protein	HSM742d0C1p_02660 hypothetical protein	HSM742d0C1p_02650 hypothetical protein	HSM742d0C1p_02660 hypothetical protein	HSM742d0C1p_02650 hypothetical protein	HSM742d0C1p_02650 hypothetical protein	HSM742d0C1p_02660 hypothetical protein	HSM742d0C1p_02650 hypothetical protein	HSM742d0C1p_02650 hypothetical protein	HSM742d0C1p_02660 hypothetical protein	HSM742d0C1p_02660 hypothetical protein	HSM742d0C1p_02660 hypothetical protein	HSM742d0C1p_02660 hypothetical protein	HSM742d0C1p_02650 hypothetical protein
HSM742d0C1p_02670 response regulator receiver	HSM742d0C1p_02670 response regulator receiver	HSM742d0C1p_02660 hypothetical protein	HSM742d0C1p_02670 response regulator receiver	HSM742d0C1p_02660 hypothetical protein	HSM742d0C1p_02660 hypothetical protein	HSM742d0C1p_02670 response regulator receiver	HSM742d0C1p_02660 hypothetical protein	HSM742d0C1p_02660 hypothetical protein	HSM742d0C1p_02670 response regulator receiver	HSM742d0C1p_02670 response regulator receiver	HSM742d0C1p_02670 response regulator receiver	HSM742d0C1p_02670 response regulator receiver	HSM742d0C1p_02660 hypothetical protein
HSM742d0C1p_02680 hypothetical protein	HSM742d0C1p_02680 hypothetical protein	HSM742d0C1p_02670 response regulator receiver	HSM742d0C1p_02680 hypothetical protein	HSM742d0C1p_02670 response regulator receiver	HSM742d0C1p_02670 response regulator receiver	HSM742d0C1p_02680 hypothetical protein	HSM742d0C1p_02670 response regulator receiver	HSM742d0C1p_02670 response regulator receiver	HSM742d0C1p_02680 hypothetical protein	HSM742d0C1p_02680 hypothetical protein	HSM742d0C1p_02680 hypothetical protein	HSM742d0C1p_02680 hypothetical protein	HSM742d0C1p_02670 response regulator receiver
HSM742d0C1p_02690 hypothetical protein	HSM742d0C1p_02690 hypothetical protein	HSM742d0C1p_02680 hypothetical protein	HSM742d0C1p_02690 hypothetical protein	HSM742d0C1p_02680 hypothetical protein	HSM742d0C1p_02680 hypothetical protein	HSM742d0C1p_02690 hypothetical protein	HSM742d0C1p_02680 hypothetical protein	HSM742d0C1p_02680 hypothetical protein	HSM742d0C1p_02690 hypothetical protein	HSM742d0C1p_02690 hypothetical protein	HSM742d0C1p_02690 hypothetical protein	HSM742d0C1p_02690 hypothetical protein	HSM742d0C1p_02680 hypothetical protein
HSM742d0C1p_02700 hypothetical protein	HSM742d0C1p_02700 hypothetical protein	HSM742d0C1p_02690 hypothetical protein	HSM742d0C1p_02700 hypothetical protein	HSM742d0C1p_02690 hypothetical protein	HSM742d0C1p_02690 hypothetical protein	HSM742d0C1p_02700 hypothetical protein	HSM742d0C1p_02690 hypothetical protein	HSM742d0C1p_02690 hypothetical protein	HSM742d0C1p_02700 hypothetical protein	HSM742d0C1p_02700 hypothetical protein	HSM742d0C1p_02700 hypothetical protein	HSM742d0C1p_02700 hypothetical protein	HSM742d0C1p_02690 hypothetical protein
HSM742d0C1p_02710 hypothetical protein	HSM742d0C1p_02710 hypothetical protein	HSM742d0C1p_02700 hypothetical protein	HSM742d0C1p_02710 hypothetical protein	HSM742d0C1p_02700 hypothetical protein	HSM742d0C1p_02700 hypothetical protein	HSM742d0C1p_02710 hypothetical protein	HSM742d0C1p_02700 hypothetical protein	HSM742d0C1p_02700 hypothetical protein	HSM742d0C1p_02710 hypothetical protein	HSM742d0C1p_02710 hypothetical protein	HSM742d0C1p_02710 hypothetical protein	HSM742d0C1p_02710 hypothetical protein	HSM742d0C1p_02700 hypothetical protein
HSM742d0C1p_02720 hypothetical protein	HSM742d0C1p_02720 hypothetical protein	HSM742d0C1p_02710 hypothetical protein	HSM742d0C1p_02720 hypothetical protein	HSM742d0C1p_02710 hypothetical protein	HSM742d0C1p_02710 hypothetical protein	HSM742d0C1p_02720 hypothetical protein	HSM742d0C1p_02710 hypothetical protein	HSM742d0C1p_02710 hypothetical protein	HSM742d0C1p_02720 hypothetical protein	HSM742d0C1p_02720 hypothetical protein	HSM742d0C1p_02720 hypothetical protein	HSM742d0C1p_02720 hypothetical protein	HSM742d0C1p_02710 hypothetical protein
HSM742d0C1p_02730 hypothetical protein	HSM742d0C1p_02730 hypothetical protein	HSM742d0C1p_02720 hypothetical protein	HSM742d0C1p_02730 hypothetical protein	HSM742d0C1p_02720 hypothetical protein	HSM742d0C1p_02720 hypothetical protein	HSM742d0C1p_02730 hypothetical protein	HSM742d0C1p_02720 hypothetical protein	HSM742d0C1p_02720 hypothetical protein	HSM742d0C1p_02730 hypothetical protein	HSM742d0C1p_02730 hypothetical protein	HSM742d0C1p_02730 hypothetical protein	HSM742d0C1p_02730 hypothetical protein	HSM742d0C1p_02720 hypothetical protein
HSM742d0C1p_02740 hypothetical protein	HSM742d0C1p_02740 hypothetical protein	HSM742d0C1p_02730 hypothetical protein	HSM742d0C1p_02740 hypothetical protein	HSM742d0C1p_02730 hypothetical protein	HSM742d0C1p_02730 hypothetical protein	HSM742d0C1p_02740 hypothetical protein	HSM742d0C1p_02730 hypothetical protein	HSM742d0C1p_02730 hypothetical protein	HSM742d0C1p_02740 hypothetical protein	HSM742d0C1p_02740 hypothetical protein	HSM742d0C1p_02740 hypothetical protein	HSM742d0C1p_02740 hypothetical protein	HSM742d0C1p_02730 hypothetical protein
HSM742d0C1p_02750 hypothetical protein	HSM742d0C1p_02750 hypothetical protein	HSM742d0C1p_02740 hypothetical protein	HSM742d0C1p_02750 hypothetical protein	HSM742d0C1p_02740 hypothetical protein	HSM742d0C1p_02740 hypothetical protein	HSM742d0C1p_02750 hypothetical protein	HSM742d0C1p_02740 hypothetical protein	HSM742d0C1p_02740 hypothetical protein	HSM742d0C1p_02750 hypothetical protein	HSM742d0C1p_02750 hypothetical protein	HSM742d0C1p_02750 hypothetical protein	HSM742d0C1p_02750 hypothetical protein	HSM742d0C1p_02740 hypothetical protein
HSM742d0C1p_02760 hypothetical protein	HSM742d0C1p_02760 hypothetical protein	HSM742d0C1p_02750 hypothetical protein	HSM742d0C1p_02760 hypothetical protein	HSM742d0C1p_02750 hypothetical protein	HSM742d0C1p_02750 hypothetical protein	HSM742d0C1p_02760 hypothetical protein	HSM742d0C1p_02750 hypothetical protein	HSM742d0C1p_02750 hypothetical protein	HSM742d0C1p_02760 hypothetical protein	HSM742d0C1p_02760 hypothetical protein	HSM742d0C1p_02760 hypothetical protein	HSM742d0C1p_02760 hypothetical protein	HSM742d0C1p_02750 hypothetical protein
HSM742d0C1p_02770 hypothetical protein	HSM742d0C1p_02770 hypothetical protein	HSM742d0C1p_02760 hypothetical protein	HSM742d0C1p_02770 hypothetical protein	HSM742d0C1p_02760 hypothetical protein	HSM742d0C1p_02760 hypothetical protein	HSM742d0C1p_02770 hypothetical protein	HSM742d0C1p_02760 hypothetical protein	HSM742d0C1p_02760 hypothetical protein	HSM742d0C1p_02770 hypothetical protein	HSM742d0C1p_02770 hypothetical protein	HSM742d0C1p_02770 hypothetical protein	HSM742d0C1p_02770 hypothetical protein	HSM742d0C1p_02760 hypothetical protein
HSM742d0C1p_02780 hypothetical protein	HSM742d0C1p_02780 hypothetical protein	HSM742d0C1p_02770 hypothetical protein	HSM742d0C1p_02780 hypothetical protein	HSM742d0C1p_02770 hypothetical protein	HSM742d0C1p_02770 hypothetical protein	HSM742d0C1p_02780 hypothetical protein	HSM742d0C1p_02770 hypothetical protein	HSM742d0C1p_02770 hypothetical protein	HSM742d0C1p_02780 hypothetical protein	HSM742d0C1p_02780 hypothetical protein	HSM742d0C1p_02780 hypothetical protein	HSM742d0C1p_02780 hypothetical protein	HSM742d0C1p_02770 hypothetical protein
HSM742d0C1p_02790 hypothetical protein	HSM742d0C1p_02790 hypothetical protein	HSM742d0C1p_02780 hypothetical protein	HSM742d0C1p_02790 hypothetical protein	HSM742d0C1p_02780 hypothetical protein	HSM742d0C1p_02780 hypothetical protein	HSM742d0C1p_02790 hypothetical protein	HSM742d0C1p_02780 hypothetical protein	HSM742d0C1p_02780 hypothetical protein	HSM742d0C1p_02790 hypothetical protein	HSM742d0C1p_02790 hypothetical protein	HSM742d0C1p_02790 hypothetical protein	HSM742d0C1p_02790 hypothetical protein	HSM742d0C1p_02780 hypothetical protein
HSM742d0C1p_02800 hypothetical protein	HSM742d0C1p_02800 hypothetical protein	HSM742d0C1p_02790 hypothetical protein	HSM742d0C1p_02800 hypothetical protein	HSM742d0C1p_02790 hypothetical protein	HSM742d0C1p_02790 hypothetical protein	HSM742d0C1p_02800 hypothetical protein	HSM742d0C1p_02790 hypothetical protein	HSM742d0C1p_02790 hypothetical protein	HSM742d0C1p_02800 hypothetical protein	HSM742d0C1p_02800 hypothetical protein	HSM742d0C1p_02800 hypothetical protein	HSM742d0C1p_02800 hypothetical protein	HSM742d0C1p_02790 hypothetical protein
HSM742d0C1p_02810 hypothetical protein	HSM742d0C1p_02810 hypothetical protein	HSM742d0C1p_02800 hypothetical protein	HSM742d0C1p_02810 hypothetical protein	HSM742d0C1p_02800 hypothetical protein	HSM742d0C1p_02800 hypothetical protein	HSM742d0C1p_02810 hypothetical protein	HSM742d0C1p_02800 hypothetical protein	HSM742d0C1p_02800 hypothetical protein	HSM742d0C1p_02810 hypothetical protein	HSM742d0C1p_02810 hypothetical protein	HSM742d0C1p_02810 hypothetical protein	HSM742d0C1p_02810 hypothetical protein	HSM742d0C1p_02800 hypothetical protein
HSM742d0C1p_02820 hypothetical protein	HSM742d0C1p_02820 hypothetical protein	HSM742d0C1p_02810 hypothetical protein	HSM742d0C1p_02820 hypothetical protein	HSM742d0C1p_02810 hypothetical protein	HSM742d0C1p_02810 hypothetical protein	HSM742d0C1p_02820 hypothetical protein	HSM742d0C1p_02810 hypothetical protein	HSM742d0C1p_02810 hypothetical protein	HSM742d0C1p_02820 hypothetical protein	HSM742d0C1p_02820 hypothetical protein	HSM742d0C1p_02820 hypothetical protein	HSM742d0C1p_02820 hypothetical protein	HSM742d0C1p_02810 hypothetical protein
HSM742d0C1p_02830 hypothetical protein	HSM742d0C1p_02830 hypothetical protein	HSM742d0C1p_02820 hypothetical protein	HSM742d0C1p_02830 hypothetical protein	HSM742d0C1p_02820 hypothetical protein	HSM742d0C1p_02820 hypothetical protein	HSM742d0C1p_02830 hypothetical protein	HSM742d0C1p_02820 hypothetical protein	HSM742d0C1p_02820 hypothetical protein	HSM742d0C1p_02830 hypothetical protein	HSM742d0C1p_02830 hypothetical protein	HSM742d0C1p_02830 hypothetical protein	HSM742d0C1p_02830 hypothetical protein	HSM742d0C1p_02820 hypothetical protein
HSM742d0C1p_02840 LPXTG cell wall surface anchor family protein	HSM742d0C1p_02840 LPXTG cell wall surface anchor family protein	HSM742d0C1p_02830 hypothetical protein	HSM742d0C1p_02840 LPXTG cell wall surface anchor family protein	HSM742d0C1p_02830 hypothetical protein	HSM742d0C1p_02830 hypothetical protein	HSM742d0C1p_02840 LPXTG cell wall surface anchor family protein	HSM742d0C1p_02830 hypothetical protein	HSM742d0C1p_02830 hypothetical protein	HSM742d0C1p_02840 LPXTG cell wall surface anchor family protein	HSM742d0C1p_02840 LPXTG cell wall surface anchor family protein	HSM742d0C1p_02840 LPXTG cell wall surface anchor family protein	HSM742d0C1p_02840 LPXTG cell wall surface anchor family protein	HSM742d0C1p_02830 hypothetical protein
HSM742d0C1p_02850 hypothetical protein	HSM742d0C1p_02850 hypothetical protein	HSM742d0C1p_02840 LPXTG cell wall surface anchor family protein	HSM742d0C1p_02850 hypothetical protein	HSM742d0C1p_02840 LPXTG cell wall surface anchor family protein	HSM742d0C1p_02840 LPXTG cell wall surface anchor family protein	HSM742d0C1p_02850 hypothetical protein	HSM742d0C1p_02840 LPXTG cell wall surface anchor family protein	HSM742d0C1p_02840 LPXTG cell wall surface anchor family protein	HSM742d0C1p_02850 hypothetical protein	HSM742d0C1p_02850 hypothetical protein	HSM742d0C1p_02850 hypothetical protein	HSM742d0C1p_02850 hypothetical protein	HSM742d0C1p_02840 LPXTG cell wall surface anchor family protein
HSM742d0C1p_02860 phosphotransferase system IIC components, glucose/maltose/N-acetylglucosamine-specific	HSM742d0C1p_02860 phosphotransferase system IIC components, glucose/maltose/N-acetylglucosamine-specific	HSM742d0C1p_02850 hypothetical protein	HSM742d0C1p_02860 phosphotransferase system IIC components, glucose/maltose/N-acetylglucosamine-specific	HSM742d0C1p_02850 hypothetical protein	HSM742d0C1p_02850 hypothetical protein	HSM742d0C1p_02860 phosphotransferase system IIC components, glucose/maltose/N-acetylglucosamine-specific	HSM742d0C1p_02850 hypothetical protein	HSM742d0C1p_02850 hypothetical protein	HSM742d0C1p_02860 phosphotransferase system IIC components, glucose/maltose/N-acetylglucosamine-specific	HSM742d0C1p_02860 phosphotransferase system IIC components, glucose/maltose/N-acetylglucosamine-specific	HSM742d0C1p_02860 phosphotransferase system IIC components, glucose/maltose/N-acetylglucosamine-specific	HSM742d0C1p_02860 phosphotransferase system IIC components, glucose/maltose/N-acetylglucosamine-specific	HSM742d0C1p_02850 hypothetical protein
HSM742d0C1p_02870 hypothetical protein	HSM742d0C1p_02870 hypothetical protein	HSM742d0C1p_02860 phosphotransferase system IIC components, glucose/maltose/N-acetylglucosamine-specific	HSM742d0C1p_02870 hypothetical protein	HSM742d0C1p_02860 phosphotransferase system IIC components, glucose/maltose/N-acetylglucosamine-specific	HSM742d0C1p_02860 phosphotransferase system IIC components, glucose/maltose/N-acetylglucosamine-specific	HSM742d0C1p_02870 hypothetical protein	HSM742d0C1p_02860 phosphotransferase system IIC components, glucose/maltose/N-acetylglucosamine-specific	HSM742d0C1p_02860 phosphotransferase system IIC components, glucose/maltose/N-acetylglucosamine-specific	HSM742d0C1p_02870 hypothetical protein	HSM742d0C1p_02870 hypothetical protein	HSM742d0C1p_02870 hypothetical protein	HSM742d0C1p_02870 hypothetical protein	HSM742d0C1p_02860 phosphotransferase system IIC components, glucose/maltose/N-acetylglucosamine-specific
HSM742d0C1p_02880 hypothetical protein	HSM742d0C1p_02880 hypothetical protein	HSM742d0C1p_02870 hypothetical protein	HSM742d0C1p_02880 hypothetical protein	HSM742d0C1p_02870 hypothetical protein	HSM742d0C1p_02870 hypothetical protein	HSM742d0C1p_02880 hypothetical protein	HSM742d0C1p_02870 hypothetical protein	HSM742d0C1p_02870 hypothetical protein	HSM742d0C1p_02880 hypothetical protein	HSM742d0C1p_02880 hypothetical protein	HSM742d0C1p_02880 hypothetical protein	HSM742d0C1p_02880 hypothetical protein	HSM742d0C1p_02870 hypothetical protein
HSM742d0C1p_02890 hypothetical protein	HSM742d0C1p_02890 hypothetical protein	HSM742d0C1p_02880 hypothetical protein	HSM742d0C1p_02890 hypothetical protein	HSM742d0C1p_02880 hypothetical protein	HSM742d0C1p_02880 hypothetical protein	HSM742d0C1p_02890 hypothetical protein	HSM742d0C1p_02880 hypothetical protein	HSM742d0C1p_02880 hypothetical protein	HSM742d0C1p_02890 hypothetical protein	HSM742d0C1p_02890 hypothetical protein	HSM742d0C1p_02890 hypothetical protein	HSM742d0C1p_02890 hypothetical protein	HSM742d0C1p_02880 hypothetical protein
HSM742d0C1p_02900 hypothetical protein	HSM742d0C1p_02900 hypothetical protein	HSM742d0C1p_02890 hypothetical protein	HSM742d0C1p_02900 hypothetical protein	HSM742d0C1p_02890 hypothetical protein	HSM742d0C1p_02890 hypothetical protein	HSM742d0C1p_02900 hypothetical protein	HSM742d0C1p_02890 hypothetical protein	HSM742d0C1p_02890 hypothetical protein	HSM742d0C1p_02900 hypothetical protein	HSM742d0C1p_02900 hypothetical protein	HSM742d0C1p_02900 hypothetical protein	HSM742d0C1p_02900 hypothetical protein	HSM742d0C1p_02890 hypothetical protein
HSM742d0C1p_02910 hypothetical protein	HSM742d0C1p_02910 hypothetical protein	HSM742d0C1p_02900 hypothetical protein	HSM742d0C1p_02910 hypothetical protein	HSM742d0C1p_02900 hypothetical protein	HSM742d0C1p_02900 hypothetical protein	HSM742d0C1p_02910 hypothetical protein	HSM742d0C1p_02900 hypothetical protein	HSM742d0C1p_02900 hypothetical protein	HSM742d0C1p_02910 hypothetical protein	HSM742d0C1p_02910 hypothetical protein	HSM742d0C1p_02910 hypothetical protein	HSM742d0C1p_02910 hypothetical protein	HSM742d0C1p_02900 hypothetical protein
HSM742d0C1p_02920 immunodominant antigen B	HSM742d0C1p_02920 immunodominant antigen B	HSM742d0C1p_02910 hypothetical protein	HSM742d0C1p_02920 immunodominant antigen B	HSM742d0C1p_02910 hypothetical protein	HSM742d0C1p_02910 hypothetical protein	HSM742d0C1p_02920 immunodominant antigen B	HSM742d0C1p_02910 hypothetical protein	HSM742d0C1p_02910 hypothetical protein	HSM742d0C1p_02920 immunodominant antigen B	HSM742d0C1p_02920 immunodominant antigen B	HSM742d0C1p_02920 immunodominant antigen B	HSM742d0C1p_02920 immunodominant antigen B	HSM742d0C1p_02910 hypothetical protein
HSM742d0C1p_02930 hypothetical protein	HSM742d0C1p_02930 hypothetical protein	HSM742d0C1p_02920 immunodominant antigen B	HSM742d0C1p_02930 hypothetical protein	HSM742d0C1p_02920 immunodominant antigen B	HSM742d0C1p_02920 immunodominant antigen B	HSM742d0C1p_02930 hypothetical protein	HSM742d0C1p_02920 immunodominant antigen B	HSM742d0C1p_02920 immunodominant antigen B	HSM742d0C1p_02930 hypothetical protein	HSM742d0C1p_02930 hypothetical protein	HSM742d0C1p_02930 hypothetical protein	HSM742d0C1p_02930 hypothetical protein	HSM742d0C1p_02920 immunodominant antigen B
HSM742d0C1p_02940 arginine deiminase	HSM742d0C1p_02940 arginine deiminase	HSM742d0C1p_02930 hypothetical protein	HSM742d0C1p_02940 arginine deiminase	HSM742d0C1p_02930 hypothetical protein	HSM742d0C1p_02930 hypothetical protein	HSM742d0C1p_02940 arginine deiminase	HSM742d0C1p_02930 hypothetical protein	HSM742d0C1p_02930 hypothetical protein	HSM742d0C1p_02940 arginine deiminase	HSM742d0C1p_02940 arginine deiminase	HSM742d0C1p_02940 arginine deiminase	HSM742d0C1p_02940 arginine deiminase	HSM742d0C1p_02930 hypothetical protein
HSM742d0C1p_02950 arginine/oirnithine antiporter	HSM742d0C1p_02950 arginine/oirnithine antiporter	HSM742d0C1p_02940 arginine deiminase	HSM742d0C1p_02950 arginine/oirnithine antiporter	HSM742d0C1p_02940 arginine deiminase	HSM742d0C1p_02940 arginine deiminase	HSM742d0C1p_02950 arginine/oirnithine antiporter	HSM742d0C1p_02940 arginine deiminase	HSM742d0C1p_02940 arginine deiminase	HSM742d0C1p_02950 arginine/oirnithine antiporter	HSM742d0C1p_02950 arginine/oirnithine antiporter	HSM742d0C1p_02950 arginine/oirnithine antiporter	HSM742d0C1p_02950 arginine/oirnithine antiporter	HSM742d0C1p_02940 arginine deiminase
HSM742d0C1p_02960 hypothetical protein	HSM742d0C1p_02960 hypothetical protein	HSM742d0C1p_02950 arginine/oirnithine antiporter	HSM742d0C1p_02960 hypothetical protein	HSM742d0C1p_02950 arginine/oirnithine antiporter	HSM742d0C1p_02950 arginine/oirnithine antiporter	HSM742d0C1p_02960 hypothetical protein	HSM742d0C1p_02950 arginine/oirnithine antiporter	HSM742d0C1p_02950 arginine/oirnithine antiporter	HSM742d0C1p_02960 hypothetical protein	HSM742d0C1p_02960 hypothetical protein	HSM742d0C1p_02960 hypothetical protein	HSM742d0C1p_02960 hypothetical protein	HSM742d0C1p_02950 arginine/oirnithine antiporter
HSM742d0C1p_02970 hypothetical protein	HSM742d0C1p_02970 hypothetical protein	HSM742d0C1p_02960 hypothetical protein	HSM742d0C1p_02970 hypothetical protein	HSM742d0C1p_02960 hypothetical protein	HSM742d0C1p_02960 hypothetical protein	HSM742d0C1p_02970 hypothetical protein	HSM742d0C1p_02960 hypothetical protein	HSM742d0C1p_02960 hypothetical protein	HSM742d0C1p_02970 hypothetical protein	HSM742d0C1p_02970 hypothetical protein	HSM742d0C1p_02970 hypothetical protein	HSM742d0C1p_02970 hypothetical protein	HSM742d0C1p_02960 hypothetical protein
HSM742d0C1p_02980 hypothetical protein	HSM742d0C1p_02980 hypothetical protein	HSM742d0C1p_02970 hypothetical protein	HSM742d0C1p_02980 hypothetical protein	HSM742d0C1p_02970 hypothetical protein	HSM742d0C1p_02970 hypothetical protein	HSM742d0C1p_02980 hypothetical protein	HSM742d0C1p_02970 hypothetical protein	HSM742d0C1p_02970 hypothetical protein	HSM742d0C1p_02980 hypothetical protein	HSM742d0C1p_02980 hypothetical protein	HSM742d0C1p_02980 hypothetical protein	HSM742d0C1p_02980 hypothetical protein	HSM742d0C1p_02970 hypothetical protein
HSM742d0C1p_02990 hypothetical protein	HSM742d0C1p_02990 hypothetical protein	HSM742d0C1p_02980 hypothetical protein	HSM742d0C1p_02990 hypothetical protein	HSM742d0C1p_02980 hypothetical protein	HSM742d0C1p_02980 hypothetical protein	HSM742d0C1p_02990 hypothetical protein	HSM742d0C1p_02980 hypothetical protein	HSM742d0C1p_02980 hypothetical protein	HSM742d0C1p_02990 hypothetical protein	HSM742d0C1p_02990 hypothetical protein	HSM742d0C1p_02990 hypothetical protein	HSM742d0C1p_02990 hypothetical protein	HSM742d0C1p_02980 hypothetical protein
HSM742d0C1p_03000 hypothetical protein	HSM742d0C1p_03000 hypothetical protein	HSM742d0C1p_02990 hypothetical protein	HSM742d0C1p_03000 hypothetical protein	HSM742d0C1p_02990 hypothetical protein	HSM742d0C1p_02990 hypothetical protein	HSM742d0C1p_03000 hypothetical protein	HSM742d0C1p_02990 hypothetical protein	HSM742d0C1p_02990 hypothetical protein	HSM742d0C1p_03000 hypothetical protein	HSM742d0C1p_03000 hypothetical protein	HSM742d0C1p_03000 hypothetical protein	HSM742d0C1p_03000 hypothetical protein	HSM742d0C1p_02990 hypothetical protein
HSM742d0C1p_03010 hypothetical protein	HSM742d0C1p_03010 hypothetical protein	HSM742d0C1p_03000 hypothetical protein	HSM742d0C1p_03010 hypothetical protein	HSM742d0C1p_03000 hypothetical protein	HSM742d0C1p_03000 hypothetical protein	HSM742d0C1p_03010 hypothetical protein	HSM742d0C1p_03000 hypothetical protein	HSM742d0C1p_03000 hypothetical protein	HSM742d0C1p_03010 hypothetical protein	HSM742d0C1p_03010 hypothetical protein	HSM742d0C1p_03010 hypothetical protein	HSM742d0C1p_03010 hypothetical protein	HSM742d0C1p_03000 hypothetical protein
HSM742d0C1p_03020 hypothetical protein	HSM742d0C1p_03020 hypothetical protein	HSM742d0C1p_03010 hypothetical protein	HSM742d0C1p_03020 hypothetical protein	HSM742d0C1p_03010 hypothetical protein	HSM742d0C1p_03010 hypothetical protein	HSM742d0C1p_03020 hypothetical protein	HSM742d0C1p_03010 hypothetical protein	HSM742d0C1p_03010 hypothetical protein	HSM742d0C1p_03020 hypothetical protein	HSM742d0C1p_03020 hypothetical protein	HSM742d0C1p_03020 hypothetical protein	HSM742d0C1p_03020 hypothetical protein	HSM742d0C1p_03010 hypothetical protein
HSM742d0C1p_03030 hypothetical protein	HSM742d0C1p_03030 hypothetical protein	HSM742d0C1p_03020 hypothetical protein	HSM742d0C1p_03030 hypothetical protein	HSM742d0C1p_03020 hypothetical protein	HSM742d0C1p_03020 hypothetical protein	HSM742d0C1p_03030 hypothetical protein	HSM742d0C1p_03020 hypothetical protein	HSM742d0C1p_03020 hypothetical protein	HSM742d0C1p_03030 hypothetical protein	HSM742d0C1p_03030 hypothetical protein	HSM742d0C1p_03030 hypothetical protein	HSM742d0C1p_03030 hypothetical protein	HSM742d0C1p_03020 hypothetical protein
HSM742d0C1p_03040 hypothetical protein	HSM742d0C1p_03040 hypothetical protein	HSM742d0C1p_03030 hypothetical protein	HSM742d0C1p_03040 hypothetical protein	HSM742d0C1p_03030 hypothetical protein	HSM742d0C1p_03030 hypothetical protein	HSM742d0C1p_03040 hypothetical protein	HSM742d0C1p_03030 hypothetical protein	HSM742d0C1p_03030 hypothetical protein	HSM742d0C1p_03040 hypothetical protein	HSM742d0C1p_03040 hypothetical protein	HSM742d0C1p_03040 hypothetical protein	HSM742d0C1p_03040 hypothetical protein	HSM742d0C1p_03030 hypothetical protein
HSM742d0C1p_03050 hypothetical protein	HSM742d0C1p_03050 hypothetical protein	HSM742d0C1p_03040 hypothetical protein	HSM742d0C1p_03050 hypothetical protein	HSM742d0C1p_03040 hypothetical protein	HSM742d0C1p_03040 hypothetical protein	HSM742d0C1p_03050 hypothetical protein	HSM742d0C1p_03040 hypothetical protein	HSM742d0C1p_03040 hypothetical protein	HSM742d0C1p_03050 hypothetical protein	HSM742d0C1p_03050 hypothetical protein	HSM742d0C1p_03050 hypothetical protein	HSM742d0C1p_03050 hypothetical protein	HSM742d0C1p_03040 hypothetical protein
HSM742d0C1p_03060 hypothetical protein	HSM742d0C1p_03060 hypothetical protein	HSM742d0C1p_03050 hypothetical protein	HSM742d0C1p_03060 hypothetical protein	HSM742d0C1p_03050 hypothetical protein	HSM742d0C1p_03050 hypothetical protein	HSM742d0C1p_03060 hypothetical protein	HSM742d0C1p_03050 hypothetical protein	HSM742d0C1p_03050 hypothetical protein	HSM742d0C1p_03060 hypothetical protein	HSM742d0C1p_03060 hypothetical protein	HSM742d0C1p_03060 hypothetical protein	HSM742d0C1p_03060 hypothetical protein	HSM742d0C1p_03050 hypothetical protein
HSM742d0C1p_03070 hypothetical protein	HSM742d0C1p_03070 hypothetical protein	HSM742d0C1p_03060 hypothetical protein	HSM742d0C1p_03070 hypothetical protein	HSM742d0C1p_03060 hypothetical protein	HSM742d0C1p_03060 hypothetical protein	HSM742d0C1p_03070 hypothetical protein	HSM742d0C1p_03060 hypothetical protein	HSM742d0C1p_03060 hypothetical protein	HSM742d0C1p_03070 hypothetical protein	HSM742d0C1p_03070 hypothetical protein	HSM742d0C1p_03070 hypothetical protein	HSM742d0C1p_03070 hypothetical protein	HSM742d0C1p_03060 hypothetical protein
HSM742d0C1p_03080 hypothetical protein	HSM742d0C1p_03080 hypothetical protein	HSM742d0C1p_03070 hypothetical protein	HSM742d0C1p_03080 hypothetical protein	HSM742d0C1p_03070 hypothetical protein	HSM742d0C1p_03070 hypothetical protein	HSM742d0C1p_03080 hypothetical protein	HSM742d0C1p_03070 hypothetical protein	HSM742d0C1p_03070 hypothetical protein	HSM742d0C1p_03080 hypothetical protein	HSM742d0C1p_03080 hypothetical protein	HSM742d0C1p_03080 hypothetical protein	HSM742d0C1p_03080 hypothetical protein	HSM742d0C1p_03070 hypothetical protein
HSM742d0C1p_03090 hypothetical protein	HSM742d0C1p_03090 hypothetical protein	HSM742d0C1p_03080 hypothetical protein	HSM742d0C1p_03090 hypothetical protein	HSM742d0C1p_03080 hypothetical protein	HSM742d0C1p_03080 hypothetical protein	HSM742d0C1p_03090 hypothetical protein	HSM742d0C1p_03080 hypothetical protein	HSM742d0C1p_03080 hypothetical protein	HSM742d0C1p_03090 hypothetical protein	HSM742d0C1p_03090 hypothetical protein	HSM742d0C1p_03090 hypothetical protein	HSM742d0C1p_03090 hypothetical protein	HSM742d0C1p_03080 hypothetical protein
HSM742d0C1p_03100 hypothetical protein	HSM742d0C1p_03100 hypothetical protein	HSM742d0C1p_03090 hypothetical protein	HSM742d0C1p_03100 hypothetical protein	HSM742d0C1p_03090 hypothetical protein	HSM742d0C1p_03090 hypothetical protein	HSM742d0C1p_03100 hypothetical protein	HSM742d0C1p_03090 hypothetical protein	HSM742d0C1p_03090 hypothetical protein	HSM742d0C1p_03100 hypothetical protein	HSM742d0C1p_03100 hypothetical protein	HSM742d0C1p_03100 hypothetical protein	HSM742d0C1p_03100 hypothetical protein	HSM742d0C1p_03090 hypothetical protein
HSM742d0C1p_03110 hypothetical protein	HSM742d0C1p_03110 hypothetical protein	HSM742d0C1p_03100 hypothetical protein	HSM742d0C1p_03110 hypothetical protein	HSM742d0C1p_03100 hypothetical protein	HSM742d0C1p_03100 hypothetical protein	HSM742d0C1p_03110 hypothetical protein	HSM742d0C1p_03100 hypothetical protein	HSM742d0C1p_03100 hypothetical protein	HSM742d0C1p_03110 hypothetical protein	HSM742d0C1p_03110 hypothetical protein	HSM742d0C1p_03110 hypothetical protein	HSM742d0C1p_03110 hypothetical protein	HSM742d0C1p_03100 hypothetical protein
HSM742d0C1p_03120 hypothetical protein	HSM742d0C1p_03120 hypothetical protein	HSM742d0C1p_03110 hypothetical protein	HSM742d0C1p_03120 hypothetical protein	HSM742d0C1p_03110 hypothetical protein	HSM742d0C1p_03110 hypothetical protein	HSM742d0C1p_03120 hypothetical protein	HSM742d0C1p_03110 hypothetical protein	HSM742d0C1p_03110 hypothetical protein	HSM742d0C1p_03120 hypothetical protein	HSM742d0C1p_03120 hypothetical protein	HSM742d0C1p_03120 hypothetical protein	HSM742d0C1p_03120 hypothetical protein	HSM742d0C1p_03110 hypothetical protein
HSM742d0C1p_03130 hypothetical protein	HSM742d0C1p_03130 hypothetical protein	HSM742d0C1p_03120 hypothetical protein	HSM742d0C1p_03130 hypothetical protein	HSM742d0C1p_03120 hypothetical protein	HSM742d0C1p_03120 hypothetical protein	HSM742d0C1p_03130 hypothetical protein	HSM742d0C1p_03120 hypothetical protein	HSM742d0C1p_03120 hypothetical protein	HSM742d0C1p_03130 hypothetical protein	HSM742d0C1p_03130 hypothetical protein	HSM742d0C1p_03130 hypothetical protein	HSM742d0C1p_03130 hypothetical protein	HSM742d0C1p_03120 hypothetical protein
HSM742d0C1p_03140 hypothetical protein	HSM742d0C1p_03140 hypothetical protein	HSM742d0C1p_03130 hypothetical protein	HSM742d0C1p_03140 hypothetical protein	HSM742d0C1p_03130 hypothetical protein	HSM742d0C1p_03130 hypothetical protein	HSM742d0C1p_03140 hypothetical protein	HSM742d0C1p_03130 hypothetical protein	HSM742d0C1p_03130 hypothetical protein	HSM742d0C1p_03140 hypothetical protein	HSM742d0C1p_03140 hypothetical protein	HSM742d0C1p_03140 hypothetical protein	HSM742d0C1p_03140 hypothetical protein	HSM742d0C1p_03130 hypothetical protein
HSM742d0C1p_03150 hypothetical protein	HSM742d0C1p_03150 hypothetical protein	HSM742d0C1p_03140 hypothetical protein	HSM742d0C1p_03150 hypothetical protein	HSM742d0C1p_03140 hypothetical protein	HSM742d0C1p_03140 hypothetical protein	HSM742d0C1p_03150 hypothetical protein	HSM742d0C1p_03140 hypothetical protein	HSM742d0C1p_03140 hypothetical protein	HSM742d0C1p_03150 hypothetical protein	HSM742d0C1p_03150 hypothetical protein	HSM742d0C1p_03150 hypothetical protein	HSM742d0C1p_03150 hypothetical protein	HSM742d0C1p_03140 hypothetical protein
HSM742d0C1p_03170 capsular polysaccharide synthesis enzyme CapB	HSM742d0C1p_03170 capsular polysaccharide synthesis enzyme CapB	HSM742d0C1p_03150 hypothetical protein	HSM742d0C1p_03170 capsular polysaccharide synthesis enzyme CapB	HSM742d0C1p_03150 hypothetical protein	HSM742d0C1p_03150 hypothetical protein	HSM742d0C1p_03170 capsular polysaccharide synthesis enzyme CapB	HSM742d0C1p_03150 hypothetical protein	HSM742d0C1p_03150 hypothetical protein	HSM742d0C1p_03170 capsular polysaccharide synthesis enzyme CapB	HSM742d0C1p_03170 capsular polysaccharide synthesis enzyme CapB	HSM742d0C1p_03170 capsular polysaccharide synthesis enzyme CapB	HSM742d0C1p_03170 capsular polysaccharide synthesis enzyme CapB	HSM742d0C1p_03150 hypothetical protein
HSM742d0C1p_03180 capsular polysaccharide synthesis enzyme CapC	HSM742d0C1p_03180 capsular polysaccharide synthesis enzyme CapC	HSM742d0C1p_03170 capsular polysaccharide synthesis enzyme CapB	HSM742d0C1p_03180 capsular polysaccharide synthesis enzyme CapC	HSM742d0C1p_03170 capsular polysaccharide synthesis enzyme CapB	HSM742d0C1p_03170 capsular polysaccharide synthesis enzyme CapB	HSM742d0C1p_03180 capsular polysaccharide synthesis enzyme CapC	HSM742d0C1p_03170 capsular polysaccharide synthesis enzyme CapB	HSM742d0C1p_03170 capsular polysaccharide synthesis enzyme CapB	HSM742d0C1p_03180 capsular polysaccharide synthesis enzyme CapC	HSM742d0C1p_03180 capsular polysaccharide synthesis enzyme CapC	HSM742d0C1p_03180 capsular polysaccharide synthesis enzyme CapC	HSM742d0C1p_03180 capsular polysaccharide synthesis enzyme CapC	HSM742d0C1p_03170 capsular polysaccharide synthesis enzyme CapB
HSM742d0C1p_03190 capsular polysaccharide biosynthesis protein CapD	HSM742d0C1p_03190 capsular polysaccharide biosynthesis protein CapD	HSM742d0C1p_03180 capsular polysaccharide synthesis enzyme CapC	HSM742d0C1p_03190 capsular polysaccharide biosynthesis protein CapD	HSM742d0C1p_03180 capsular polysaccharide synthesis enzyme CapC	HSM742d0C1p_03180 capsular polysaccharide synthesis enzyme CapC	HSM742d0C1p_03190 capsular polysaccharide biosynthesis protein CapD	HSM742d0C1p_03180 capsular polysaccharide synthesis enzyme CapC	HSM742d0C1p_03180 capsular polysaccharide synthesis enzyme CapC	HSM742d0C1p_03190 capsular polysaccharide biosynthesis protein CapD	HSM742d0C1p_03190 capsular polysaccharide biosynthesis protein CapD	HSM742d0C1p_03190 capsular polysaccharide biosynthesis protein CapD	HSM742d0C1p_03190 capsular polysaccharide biosynthesis protein CapD	HSM742d0C1p_03180 capsular polysaccharide synthesis enzyme CapC
HSM742d0C1p_03200 capsular polysaccharide synthesis enzyme CapE	HSM742d0C1p_03200 capsular polysaccharide synthesis enzyme CapE	HSM742d0C1p_03190 capsular polysaccharide biosynthesis protein CapD	HSM742d0C1p_03200 capsular polysaccharide synthesis enzyme CapE	HSM742d0C1p_03190 capsular polysaccharide biosynthesis protein CapD	HSM742d0C1p_03190 capsular polysaccharide biosynthesis protein CapD	HSM742d0C1p_03200 capsular polysaccharide synthesis enzyme CapE	HSM742d0C1p_03190 capsular polysaccharide biosynthesis protein CapD	HSM742d0C1p_03190 capsular polysaccharide biosynthesis protein CapD	HSM742d0C1p_03200 capsular polysaccharide synthesis enzyme CapE	HSM742d0C1p_03200 capsular polysaccharide synthesis enzyme CapE	HSM742d0C1p_03200 capsular polysaccharide synthesis enzyme CapE	HSM742d0C1p_03200 capsular polysaccharide synthesis enzyme CapE	HSM742d0C1p_03190 capsular polysaccharide biosynthesis protein CapD
HSM742d0C1p_03210 capsular polysaccharide synthesis enzyme CapF	HSM742d0C1p_03210 capsular polysaccharide synthesis enzyme CapF	HSM742d0C1p_03200 capsular polysaccharide synthesis enzyme CapE	HSM742d0C1p_03210 capsular polysaccharide synthesis enzyme CapF	HSM742d0C1p_03200 capsular polysaccharide synthesis enzyme CapE	HSM742d0C1p_03200 capsular polysaccharide synthesis enzyme CapE	HSM742d0C1p_03210 capsular polysaccharide synthesis enzyme CapF	HSM742d0C1p_03200 capsular polysaccharide synthesis enzyme CapE	HSM742d0C1p_03200 capsular polysaccharide synthesis enzyme CapE	HSM742d0C1p_03210 capsular polysaccharide synthesis enzyme CapF	HSM742d0C1p_03210 capsular polysaccharide synthesis enzyme CapF	HSM742d0C1p_03210 capsular polysaccharide synthesis enzyme CapF	HSM742d0C1p_03210 capsular polysaccharide synthesis enzyme CapF	HSM742d0C1p_03200 capsular polysaccharide synthesis enzyme CapE
HSM742d0C1p_03220 capsular polysaccharide biosynthesis protein Cap5G	HSM742d0C1p_03220 capsular polysaccharide biosynthesis protein Cap5G	HSM742d0C1p_03210 capsular polysaccharide synthesis enzyme CapF	HSM742d0C1p_03220 capsular polysaccharide biosynthesis protein Cap5G	HSM742d0C1p_03210 capsular polysaccharide synthesis enzyme CapF	HSM742d0C1p_03210 capsular polysaccharide synthesis enzyme CapF	HSM742d0C1p_03220 capsular polysaccharide biosynthesis protein Cap5G	HSM742d0C1p_03210 capsular polysaccharide synthesis enzyme CapF	HSM742d0C1p_03210 capsular polysaccharide synthesis enzyme CapF	HSM742d0C1p_03220 capsular polysaccharide biosynthesis protein Cap5G	HSM742d0C1p_03220 capsular polysaccharide biosynthesis protein Cap5G	HSM742d0C1p_03220 capsular polysaccharide biosynthesis protein Cap5G	HSM742d0C1p_03220 capsular polysaccharide biosynthesis protein Cap5G	HSM742d0C1p_03210 capsular polysaccharide synthesis enzyme CapF
HSM742d0C1p_03260 hypothetical protein	HSM742d0C1p_03260 hypothetical protein	HSM742d0C1p_03220 capsular polysaccharide biosynthesis protein Cap5G	HSM742d0C1p_03260 hypothetical protein	HSM742d0C1p_03220 capsular polysaccharide biosynthesis protein Cap5G	HSM742d0C1p_03220 capsular polysaccharide biosynthesis protein Cap5G	HSM742d0C1p_03260 hypothetical protein	HSM742d0C1p_03220 capsular polysaccharide biosynthesis protein Cap5G	HSM742d0C1p_03220 capsular polysaccharide biosynthesis protein Cap5G	HSM742d0C1p_03260 hypothetical protein				HSM742d0C1p_03220 capsular polysaccharide biosynthesis protein Cap5G
HSM742d0C1p_03270 hypothetical protein	HSM742d0C1p_03270 hypothetical protein	HSM742d0C1p_03260 hypothetical protein	HSM742d0C1p_03270 hypothetical protein	HSM742d0C1p_03260 hypothetical protein	HSM742d0C1p_03260 hypothetical protein	HSM742d0C1p_03270 hypothetical protein	HSM742d0C1p_03260 hypothetical protein	HSM742d0C1p_03260 hypothetical protein	HSM742d0C1p_03270 hypothetical protein
HSM742d0C1p_03280 alkaline phosphatase III precursor	HSM742d0C1p_03280 alkaline phosphatase III precursor	HSM742d0C1p_03270 hypothetical protein	HSM742d0C1p_03280 alkaline phosphatase III precursor	HSM742d0C1p_03270 hypothetical protein	HSM742d0C1p_03270 hypothetical protein	HSM742d0C1p_03280 alkaline phosphatase III precursor	HSM742d0C1p_03270 hypothetical protein	HSM742d0C1p_03270 hypothetical protein	HSM742d0C1p_03280 alkaline phosphatase III precursor
HSM742d0C1p_03300 SAM	HSM742d0C1p_03300 SAM	HSM742d0C1p_03280 alkaline phosphatase III precursor	HSM742d0C1p_03300 SAM	HSM742d0C1p_03280 alkaline phosphatase III precursor	HSM742d0C1p_03280 alkaline phosphatase III precursor	HSM742d0C1p_03300 SAM	HSM742d0C1p_03280 alkaline phosphatase III precursor	HSM742d0C1p_03280 alkaline phosphatase III precursor	HSM742d0C1p_03300 SAM
HSM742d0C1p_03310 hypothetical protein	HSM742d0C1p_03310 hypothetical protein	HSM742d0C1p_03300 SAM	HSM742d0C1p_03310 hypothetical protein	HSM742d0C1p_03300 SAM	HSM742d0C1p_03300 SAM	HSM742d0C1p_03310 hypothetical protein	HSM742d0C1p_03300 SAM	HSM742d0C1p_03300 SAM	HSM742d0C1p_03310 hypothetical protein
HSM742d0C1p_03320 hypothetical protein	HSM742d0C1p_03320 hypothetical protein	HSM742d0C1p_03310 hypothetical protein	HSM742d0C1p_03320 hypothetical protein	HSM742d0C1p_03310 hypothetical protein	HSM742d0C1p_03310 hypothetical protein	HSM742d0C1p_03320 hypothetical protein	HSM742d0C1p_03310 hypothetical protein	HSM742d0C1p_03310 hypothetical protein	HSM742d0C1p_03320 hypothetical protein
HSM742d0C1p_03330 hypothetical protein	HSM742d0C1p_03330 hypothetical protein	HSM742d0C1p_03320 hypothetical protein	HSM742d0C1p_03330 hypothetical protein	HSM742d0C1p_03320 hypothetical protein	HSM742d0C1p_03320 hypothetical protein	HSM742d0C1p_03330 hypothetical protein	HSM742d0C1p_03320 hypothetical protein	HSM742d0C1p_03320 hypothetical protein	HSM742d0C1p_03330 hypothetical protein
HSM742d0C1p_03340 hypothetical protein	HSM742d0C1p_03340 hypothetical protein	HSM742d0C1p_03330 hypothetical protein	HSM742d0C1p_03340 hypothetical protein	HSM742d0C1p_03330 hypothetical protein	HSM742d0C1p_03330 hypothetical protein	HSM742d0C1p_03340 hypothetical protein	HSM742d0C1p_03330 hypothetical protein	HSM742d0C1p_03330 hypothetical protein	HSM742d0C1p_03340 hypothetical protein
HSM742d0C1p_03350 hypothetical protein	HSM742d0C1p_03350 hypothetical protein	HSM742d0C1p_03340 hypothetical protein	HSM742d0C1p_03350 hypothetical protein	HSM742d0C1p_03340 hypothetical protein	HSM742d0C1p_03340 hypothetical protein	HSM742d0C1p_03350 hypothetical protein	HSM742d0C1p_03340 hypothetical protein	HSM742d0C1p_03340 hypothetical protein	HSM742d0C1p_03350 hypothetical protein
HSM742d0C1p_03360 hypothetical protein	HSM742d0C1p_03360 hypothetical protein	HSM742d0C1p_03350 hypothetical protein	HSM742d0C1p_03360 hypothetical protein	HSM742d0C1p_03350 hypothetical protein	HSM742d0C1p_03350 hypothetical protein	HSM742d0C1p_03360 hypothetical protein	HSM742d0C1p_03350 hypothetical protein	HSM742d0C1p_03350 hypothetical protein	HSM742d0C1p_03360 hypothetical protein
HSM742d0C1p_03370 hypothetical protein	HSM742d0C1p_03370 hypothetical protein	HSM742d0C1p_03360 hypothetical protein	HSM742d0C1p_03370 hypothetical protein	HSM742d0C1p_03360 hypothetical protein	HSM742d0C1p_03360 hypothetical protein	HSM742d0C1p_03370 hypothetical protein	HSM742d0C1p_03360 hypothetical protein	HSM742d0C1p_03360 hypothetical protein	HSM742d0C1p_03370 hypothetical protein
HSM742d0C1p_03380 TPP	HSM742d0C1p_03380 TPP	HSM742d0C1p_03370 hypothetical protein	HSM742d0C1p_03380 TPP	HSM742d0C1p_03370 hypothetical protein	HSM742d0C1p_03370 hypothetical protein	HSM742d0C1p_03380 TPP	HSM742d0C1p_03370 hypothetical protein	HSM742d0C1p_03370 hypothetical protein	HSM742d0C1p_03380 TPP
HSM742d0C1p_03390 hypothetical protein	HSM742d0C1p_03390 hypothetical protein	HSM742d0C1p_03380 TPP	HSM742d0C1p_03390 hypothetical protein	HSM742d0C1p_03380 TPP	HSM742d0C1p_03380 TPP	HSM742d0C1p_03390 hypothetical protein	HSM742d0C1p_03380 TPP	HSM742d0C1p_03380 TPP	HSM742d0C1p_03390 hypothetical protein
HSM742d0C1p_03400 hypothetical protein	HSM742d0C1p_03400 hypothetical protein	HSM742d0C1p_03390 hypothetical protein	HSM742d0C1p_03400 hypothetical protein	HSM742d0C1p_03390 hypothetical protein	HSM742d0C1p_03390 hypothetical protein	HSM742d0C1p_03400 hypothetical protein	HSM742d0C1p_03390 hypothetical protein	HSM742d0C1p_03390 hypothetical protein	HSM742d0C1p_03400 hypothetical protein
HSM742d0C1p_03410 hypothetical protein	HSM742d0C1p_03410 hypothetical protein	HSM742d0C1p_03400 hypothetical protein	HSM742d0C1p_03410 hypothetical protein	HSM742d0C1p_03400 hypothetical protein	HSM742d0C1p_03400 hypothetical protein	HSM742d0C1p_03410 hypothetical protein	HSM742d0C1p_03400 hypothetical protein	HSM742d0C1p_03400 hypothetical protein	HSM742d0C1p_03410 hypothetical protein
HSM742d0C1p_03420 Phosphoadenosine phosphosulfate reductase	HSM742d0C1p_03420 Phosphoadenosine phosphosulfate reductase	HSM742d0C1p_03410 hypothetical protein	HSM742d0C1p_03420 Phosphoadenosine phosphosulfate reductase	HSM742d0C1p_03410 hypothetical protein	HSM742d0C1p_03410 hypothetical protein	HSM742d0C1p_03420 Phosphoadenosine phosphosulfate reductase	HSM742d0C1p_03410 hypothetical protein	HSM742d0C1p_03410 hypothetical protein	HSM742d0C1p_03420 Phosphoadenosine phosphosulfate reductase
HSM742d0C1p_03430 sulfite reductase flavoprotein subunit	HSM742d0C1p_03430 sulfite reductase flavoprotein subunit	HSM742d0C1p_03420 Phosphoadenosine phosphosulfate reductase	HSM742d0C1p_03430 sulfite reductase flavoprotein subunit	HSM742d0C1p_03420 Phosphoadenosine phosphosulfate reductase	HSM742d0C1p_03420 Phosphoadenosine phosphosulfate reductase	HSM742d0C1p_03430 sulfite reductase flavoprotein subunit	HSM742d0C1p_03420 Phosphoadenosine phosphosulfate reductase	HSM742d0C1p_03420 Phosphoadenosine phosphosulfate reductase	HSM742d0C1p_03430 sulfite reductase flavoprotein subunit
		HSM742d0C1p_03430 sulfite reductase flavoprotein subunit		HSM742d0C1p_03430 sulfite reductase flavoprotein subunit	HSM742d0C1p_03430 sulfite reductase flavoprotein subunit		HSM742d0C1p_03430 sulfite reductase flavoprotein subunit	HSM742d0C1p_03430 sulfite reductase flavoprotein subunit

## Sheet: (C) Genes_deleted_pangenome
d13C5	d16C4	d22C3	d22C5	d25C3	d25C4	d25C5	d28C3	d28C4	d28C5	d13C4	d22C1	d22C2	d22C4	d34C2	d34C3	d34C5	d16C5	d25C2	d13C3	d16C3	d25C1	d34C4	d28C2
HSM742d0C1p_00320 N-acetyltransferase YjaB	HSM742d0C1p_00320 N-acetyltransferase YjaB	HSM742d0C1p_00320 N-acetyltransferase YjaB	HSM742d0C1p_00320 N-acetyltransferase YjaB	HSM742d0C1p_00320 N-acetyltransferase YjaB	HSM742d0C1p_00320 N-acetyltransferase YjaB	HSM742d0C1p_00320 N-acetyltransferase YjaB	HSM742d0C1p_00320 N-acetyltransferase YjaB	HSM742d0C1p_00320 N-acetyltransferase YjaB	HSM742d0C1p_00320 N-acetyltransferase YjaB	HSM742d0C1p_00320 N-acetyltransferase YjaB	HSM742d0C1p_00320 N-acetyltransferase YjaB	HSM742d0C1p_00320 N-acetyltransferase YjaB	HSM742d0C1p_00320 N-acetyltransferase YjaB	HSM742d0C1p_00320 N-acetyltransferase YjaB	HSM742d0C1p_00320 N-acetyltransferase YjaB	HSM742d0C1p_00320 N-acetyltransferase YjaB	HSM742d0C1p_02540 ABC superfamily ATP binding cassette transporter, membrane protein	HSM742d0C1p_02540 ABC superfamily ATP binding cassette transporter, membrane protein	HSM742d0C1p_02540 ABC superfamily ATP binding cassette transporter, membrane protein	HSM742d0C1p_02540 ABC superfamily ATP binding cassette transporter, membrane protein	HSM742d0C1p_02540 ABC superfamily ATP binding cassette transporter, membrane protein	HSM742d0C1p_02540 ABC superfamily ATP binding cassette transporter, membrane protein	HSM742d0C1p_02540 ABC superfamily ATP binding cassette transporter, membrane protein
HSM742d0C1p_00380 cadmium binding protein CadD	HSM742d0C1p_00380 cadmium binding protein CadD	HSM742d0C1p_00380 cadmium binding protein CadD	HSM742d0C1p_00380 cadmium binding protein CadD	HSM742d0C1p_00380 cadmium binding protein CadD	HSM742d0C1p_00380 cadmium binding protein CadD	HSM742d0C1p_00380 cadmium binding protein CadD	HSM742d0C1p_00380 cadmium binding protein CadD	HSM742d0C1p_00380 cadmium binding protein CadD	HSM742d0C1p_00380 cadmium binding protein CadD	HSM742d0C1p_00380 cadmium binding protein CadD	HSM742d0C1p_00380 cadmium binding protein CadD	HSM742d0C1p_00380 cadmium binding protein CadD	HSM742d0C1p_00380 cadmium binding protein CadD	HSM742d0C1p_00380 cadmium binding protein CadD	HSM742d0C1p_00380 cadmium binding protein CadD	HSM742d0C1p_00380 cadmium binding protein CadD	HSM742d0C1p_02670 response regulator receiver	HSM742d0C1p_02670 response regulator receiver	HSM742d0C1p_02670 response regulator receiver	HSM742d0C1p_02670 response regulator receiver	HSM742d0C1p_02670 response regulator receiver	HSM742d0C1p_02670 response regulator receiver	HSM742d0C1p_02670 response regulator receiver
HSM742d0C1p_00400 arsenate reductase	HSM742d0C1p_00400 arsenate reductase	HSM742d0C1p_00400 arsenate reductase	HSM742d0C1p_00400 arsenate reductase	HSM742d0C1p_00400 arsenate reductase	HSM742d0C1p_00400 arsenate reductase	HSM742d0C1p_00400 arsenate reductase	HSM742d0C1p_00400 arsenate reductase	HSM742d0C1p_00400 arsenate reductase	HSM742d0C1p_00400 arsenate reductase	HSM742d0C1p_00400 arsenate reductase	HSM742d0C1p_00400 arsenate reductase	HSM742d0C1p_00400 arsenate reductase	HSM742d0C1p_00400 arsenate reductase	HSM742d0C1p_00400 arsenate reductase	HSM742d0C1p_00400 arsenate reductase	HSM742d0C1p_00400 arsenate reductase	HSM742d0C1p_02840 LPXTG cell wall surface anchor family protein	HSM742d0C1p_02840 LPXTG cell wall surface anchor family protein	HSM742d0C1p_02840 LPXTG cell wall surface anchor family protein	HSM742d0C1p_02840 LPXTG cell wall surface anchor family protein	HSM742d0C1p_02840 LPXTG cell wall surface anchor family protein	HSM742d0C1p_02840 LPXTG cell wall surface anchor family protein	HSM742d0C1p_02840 LPXTG cell wall surface anchor family protein
HSM742d0C1p_00410 arsenical pump membrane protein	HSM742d0C1p_00410 arsenical pump membrane protein	HSM742d0C1p_00410 arsenical pump membrane protein	HSM742d0C1p_00410 arsenical pump membrane protein	HSM742d0C1p_00410 arsenical pump membrane protein	HSM742d0C1p_00410 arsenical pump membrane protein	HSM742d0C1p_00410 arsenical pump membrane protein	HSM742d0C1p_00410 arsenical pump membrane protein	HSM742d0C1p_00410 arsenical pump membrane protein	HSM742d0C1p_00410 arsenical pump membrane protein	HSM742d0C1p_00410 arsenical pump membrane protein	HSM742d0C1p_00410 arsenical pump membrane protein	HSM742d0C1p_00410 arsenical pump membrane protein	HSM742d0C1p_00410 arsenical pump membrane protein	HSM742d0C1p_00410 arsenical pump membrane protein	HSM742d0C1p_00410 arsenical pump membrane protein	HSM742d0C1p_00410 arsenical pump membrane protein	HSM742d0C1p_02860 phosphotransferase system IIC components, glucose/maltose/N-acetylglucosamine-specific	HSM742d0C1p_02860 phosphotransferase system IIC components, glucose/maltose/N-acetylglucosamine-specific	HSM742d0C1p_02860 phosphotransferase system IIC components, glucose/maltose/N-acetylglucosamine-specific	HSM742d0C1p_02860 phosphotransferase system IIC components, glucose/maltose/N-acetylglucosamine-specific	HSM742d0C1p_02860 phosphotransferase system IIC components, glucose/maltose/N-acetylglucosamine-specific	HSM742d0C1p_02860 phosphotransferase system IIC components, glucose/maltose/N-acetylglucosamine-specific	HSM742d0C1p_02860 phosphotransferase system IIC components, glucose/maltose/N-acetylglucosamine-specific
HSM742d0C1p_00420 arsenical resistance operon repressor	HSM742d0C1p_00420 arsenical resistance operon repressor	HSM742d0C1p_00420 arsenical resistance operon repressor	HSM742d0C1p_00420 arsenical resistance operon repressor	HSM742d0C1p_00420 arsenical resistance operon repressor	HSM742d0C1p_00420 arsenical resistance operon repressor	HSM742d0C1p_00420 arsenical resistance operon repressor	HSM742d0C1p_00420 arsenical resistance operon repressor	HSM742d0C1p_00420 arsenical resistance operon repressor	HSM742d0C1p_00420 arsenical resistance operon repressor	HSM742d0C1p_00420 arsenical resistance operon repressor	HSM742d0C1p_00420 arsenical resistance operon repressor	HSM742d0C1p_00420 arsenical resistance operon repressor	HSM742d0C1p_00420 arsenical resistance operon repressor	HSM742d0C1p_00420 arsenical resistance operon repressor	HSM742d0C1p_00420 arsenical resistance operon repressor	HSM742d0C1p_00420 arsenical resistance operon repressor	HSM742d0C1p_02920 immunodominant antigen B	HSM742d0C1p_02920 immunodominant antigen B	HSM742d0C1p_02920 immunodominant antigen B	HSM742d0C1p_02920 immunodominant antigen B	HSM742d0C1p_02920 immunodominant antigen B	HSM742d0C1p_02920 immunodominant antigen B	HSM742d0C1p_02920 immunodominant antigen B
HSM742d0C1p_00430 P-ATPase superfamily P-type ATPase copper (Cu2+) transporter	HSM742d0C1p_00430 P-ATPase superfamily P-type ATPase copper (Cu2+)transporter	HSM742d0C1p_00430 P-ATPase superfamily P-type ATPase copper (Cu2+)transporter	HSM742d0C1p_00430 P-ATPase superfamily P-type ATPase copper (Cu2+)transporter	HSM742d0C1p_00430 P-ATPase superfamily P-type ATPase copper (Cu2+)transporter	HSM742d0C1p_00430 P-ATPase superfamily P-type ATPase copper (Cu2+)transporter	HSM742d0C1p_00430 P-ATPase superfamily P-type ATPase copper (Cu2+)transporter	HSM742d0C1p_00430 P-ATPase superfamily P-type ATPase copper (Cu2+)transporter	HSM742d0C1p_00430 P-ATPase superfamily P-type ATPase copper (Cu2+)transporter	HSM742d0C1p_00430 P-ATPase superfamily P-type ATPase copper (Cu2+)transporter	HSM742d0C1p_00430 P-ATPase superfamily P-type ATPase copper (Cu2+)transporter	HSM742d0C1p_00430 P-ATPase superfamily P-type ATPase copper (Cu2+)transporter	HSM742d0C1p_00430 P-ATPase superfamily P-type ATPase copper (Cu2+)transporter	HSM742d0C1p_00430 P-ATPase superfamily P-type ATPase copper (Cu2+)transporter	HSM742d0C1p_00430 P-ATPase superfamily P-type ATPase copper (Cu2+)transporter	HSM742d0C1p_00430 P-ATPase superfamily P-type ATPase copper (Cu2+)transporter	HSM742d0C1p_00430 P-ATPase superfamily P-type ATPase copper (Cu2+)transporter	HSM742d0C1p_02940 arginine deiminase	HSM742d0C1p_02940 arginine deiminase	HSM742d0C1p_02940 arginine deiminase	HSM742d0C1p_02940 arginine deiminase	HSM742d0C1p_02940 arginine deiminase	HSM742d0C1p_02940 arginine deiminase	HSM742d0C1p_02940 arginine deiminase
HSM742d0C1p_00490 ChrA protein	HSM742d0C1p_00490 ChrA protein	HSM742d0C1p_00490 ChrA protein	HSM742d0C1p_00490 ChrA protein	HSM742d0C1p_00490 ChrA protein	HSM742d0C1p_00490 ChrA protein	HSM742d0C1p_00490 ChrA protein	HSM742d0C1p_00490 ChrA protein	HSM742d0C1p_00490 ChrA protein	HSM742d0C1p_00490 ChrA protein	HSM742d0C1p_00490 ChrA protein	HSM742d0C1p_00490 ChrA protein	HSM742d0C1p_00490 ChrA protein	HSM742d0C1p_00490 ChrA protein	HSM742d0C1p_00490 ChrA protein	HSM742d0C1p_00490 ChrA protein	HSM742d0C1p_00490 ChrA protein	HSM742d0C1p_02950 arginine/oirnithine antiporter	HSM742d0C1p_02950 arginine/oirnithine antiporter	HSM742d0C1p_02950 arginine/oirnithine antiporter	HSM742d0C1p_02950 arginine/oirnithine antiporter	HSM742d0C1p_02950 arginine/oirnithine antiporter	HSM742d0C1p_02950 arginine/oirnithine antiporter	HSM742d0C1p_02950 arginine/oirnithine antiporter
HSM742d0C1p_00500 arsenate reductase	HSM742d0C1p_00500 arsenate reductase	HSM742d0C1p_00500 arsenate reductase	HSM742d0C1p_00500 arsenate reductase	HSM742d0C1p_00500 arsenate reductase	HSM742d0C1p_00500 arsenate reductase	HSM742d0C1p_00500 arsenate reductase	HSM742d0C1p_00500 arsenate reductase	HSM742d0C1p_00500 arsenate reductase	HSM742d0C1p_00500 arsenate reductase	HSM742d0C1p_00500 arsenate reductase	HSM742d0C1p_00500 arsenate reductase	HSM742d0C1p_00500 arsenate reductase	HSM742d0C1p_00500 arsenate reductase	HSM742d0C1p_00500 arsenate reductase	HSM742d0C1p_00500 arsenate reductase	HSM742d0C1p_00500 arsenate reductase	HSM742d0C1p_03170 capsular polysaccharide synthesis enzyme CapB	HSM742d0C1p_03170 capsular polysaccharide synthesis enzyme CapB	HSM742d0C1p_03170 capsular polysaccharide synthesis enzyme CapB	HSM742d0C1p_03170 capsular polysaccharide synthesis enzyme CapB	HSM742d0C1p_03170 capsular polysaccharide synthesis enzyme CapB	HSM742d0C1p_03170 capsular polysaccharide synthesis enzyme CapB
HSM742d0C1p_00510 arsenical pump membrane protein	HSM742d0C1p_00510 arsenical pump membrane protein	HSM742d0C1p_00510 arsenical pump membrane protein	HSM742d0C1p_00510 arsenical pump membrane protein	HSM742d0C1p_00510 arsenical pump membrane protein	HSM742d0C1p_00510 arsenical pump membrane protein	HSM742d0C1p_00510 arsenical pump membrane protein	HSM742d0C1p_00510 arsenical pump membrane protein	HSM742d0C1p_00510 arsenical pump membrane protein	HSM742d0C1p_00510 arsenical pump membrane protein	HSM742d0C1p_00510 arsenical pump membrane protein	HSM742d0C1p_00510 arsenical pump membrane protein	HSM742d0C1p_00510 arsenical pump membrane protein	HSM742d0C1p_00510 arsenical pump membrane protein	HSM742d0C1p_00510 arsenical pump membrane protein	HSM742d0C1p_00510 arsenical pump membrane protein	HSM742d0C1p_00510 arsenical pump membrane protein	HSM742d0C1p_03180 capsular polysaccharide synthesis enzyme CapC	HSM742d0C1p_03180 capsular polysaccharide synthesis enzyme CapC	HSM742d0C1p_03180 capsular polysaccharide synthesis enzyme CapC	HSM742d0C1p_03180 capsular polysaccharide synthesis enzyme CapC	HSM742d0C1p_03180 capsular polysaccharide synthesis enzyme CapC	HSM742d0C1p_03180 capsular polysaccharide synthesis enzyme CapC
HSM742d0C1p_00520 ArsR family transcriptional regulator	HSM742d0C1p_00520 ArsR family transcriptional regulator	HSM742d0C1p_00520 ArsR family transcriptional regulator	HSM742d0C1p_00520 ArsR family transcriptional regulator	HSM742d0C1p_00520 ArsR family transcriptional regulator	HSM742d0C1p_00520 ArsR family transcriptional regulator	HSM742d0C1p_00520 ArsR family transcriptional regulator	HSM742d0C1p_00520 ArsR family transcriptional regulator	HSM742d0C1p_00520 ArsR family transcriptional regulator	HSM742d0C1p_00520 ArsR family transcriptional regulator	HSM742d0C1p_00520 ArsR family transcriptional regulator	HSM742d0C1p_00520 ArsR family transcriptional regulator	HSM742d0C1p_00520 ArsR family transcriptional regulator	HSM742d0C1p_00520 ArsR family transcriptional regulator	HSM742d0C1p_00520 ArsR family transcriptional regulator	HSM742d0C1p_00520 ArsR family transcriptional regulator	HSM742d0C1p_00520 ArsR family transcriptional regulator	HSM742d0C1p_03190 capsular polysaccharide biosynthesis protein CapD	HSM742d0C1p_03190 capsular polysaccharide biosynthesis protein CapD	HSM742d0C1p_03190 capsular polysaccharide biosynthesis protein CapD	HSM742d0C1p_03190 capsular polysaccharide biosynthesis protein CapD	HSM742d0C1p_03190 capsular polysaccharide biosynthesis protein CapD	HSM742d0C1p_03190 capsular polysaccharide biosynthesis protein CapD
HSM742d0C1p_00610 S1B family serine protease SplE	HSM742d0C1p_00610 S1B family serine protease SplE	HSM742d0C1p_00610 S1B family serine protease SplE	HSM742d0C1p_00610 S1B family serine protease SplE	HSM742d0C1p_00610 S1B family serine protease SplE	HSM742d0C1p_00610 S1B family serine protease SplE	HSM742d0C1p_00610 S1B family serine protease SplE	HSM742d0C1p_00610 S1B family serine protease SplE	HSM742d0C1p_00610 S1B family serine protease SplE	HSM742d0C1p_00610 S1B family serine protease SplE	HSM742d0C1p_00610 S1B family serine protease SplE	HSM742d0C1p_00610 S1B family serine protease SplE	HSM742d0C1p_00610 S1B family serine protease SplE	HSM742d0C1p_00610 S1B family serine protease SplE	HSM742d0C1p_00610 S1B family serine protease SplE	HSM742d0C1p_00610 S1B family serine protease SplE	HSM742d0C1p_00610 S1B family serine protease SplE	HSM742d0C1p_03200 capsular polysaccharide synthesis enzyme CapE	HSM742d0C1p_03200 capsular polysaccharide synthesis enzyme CapE
HSM742d0C1p_00650 toxin regulatorly-like protein	HSM742d0C1p_00650 toxin regulatorly-like protein	HSM742d0C1p_00650 toxin regulatorly-like protein	HSM742d0C1p_00650 toxin regulatorly-like protein	HSM742d0C1p_00650 toxin regulatorly-like protein	HSM742d0C1p_00650 toxin regulatorly-like protein	HSM742d0C1p_00650 toxin regulatorly-like protein	HSM742d0C1p_00650 toxin regulatorly-like protein	HSM742d0C1p_00650 toxin regulatorly-like protein	HSM742d0C1p_00650 toxin regulatorly-like protein	HSM742d0C1p_00650 toxin regulatorly-like protein	HSM742d0C1p_00650 toxin regulatorly-like protein	HSM742d0C1p_00650 toxin regulatorly-like protein	HSM742d0C1p_00650 toxin regulatorly-like protein	HSM742d0C1p_00650 toxin regulatorly-like protein	HSM742d0C1p_00650 toxin regulatorly-like protein	HSM742d0C1p_00650 toxin regulatorly-like protein	HSM742d0C1p_03210 capsular polysaccharide synthesis enzyme CapF	HSM742d0C1p_03210 capsular polysaccharide synthesis enzyme CapF
HSM742d0C1p_00660 T-box	HSM742d0C1p_00660 T-box	HSM742d0C1p_00660 T-box	HSM742d0C1p_00660 T-box	HSM742d0C1p_00660 T-box	HSM742d0C1p_00660 T-box	HSM742d0C1p_00660 T-box	HSM742d0C1p_00660 T-box	HSM742d0C1p_00660 T-box	HSM742d0C1p_00660 T-box	HSM742d0C1p_00660 T-box	HSM742d0C1p_00660 T-box	HSM742d0C1p_00660 T-box	HSM742d0C1p_00660 T-box	HSM742d0C1p_00660 T-box	HSM742d0C1p_00660 T-box	HSM742d0C1p_00660 T-box	HSM742d0C1p_03220 capsular polysaccharide biosynthesis protein Cap5G	HSM742d0C1p_03220 capsular polysaccharide biosynthesis protein Cap5G
HSM742d0C1p_00670 threonyl-tRNA synthetase 2 (Threonine--tRNA ligase)	HSM742d0C1p_00670 threonyl-tRNA synthetase 2 (Threonine--tRNA ligase)	HSM742d0C1p_00670 threonyl-tRNA synthetase 2 (Threonine--tRNA ligase)	HSM742d0C1p_00670 threonyl-tRNA synthetase 2 (Threonine--tRNA ligase)	HSM742d0C1p_00670 threonyl-tRNA synthetase 2 (Threonine--tRNA ligase)	HSM742d0C1p_00670 threonyl-tRNA synthetase 2 (Threonine--tRNA ligase)	HSM742d0C1p_00670 threonyl-tRNA synthetase 2 (Threonine--tRNA ligase)	HSM742d0C1p_00670 threonyl-tRNA synthetase 2 (Threonine--tRNA ligase)	HSM742d0C1p_00670 threonyl-tRNA synthetase 2 (Threonine--tRNA ligase)	HSM742d0C1p_00670 threonyl-tRNA synthetase 2 (Threonine--tRNA ligase)	HSM742d0C1p_00670 threonyl-tRNA synthetase 2 (Threonine--tRNA ligase)	HSM742d0C1p_00670 threonyl-tRNA synthetase 2 (Threonine--tRNA ligase)	HSM742d0C1p_00670 threonyl-tRNA synthetase 2 (Threonine--tRNA ligase)	HSM742d0C1p_00670 threonyl-tRNA synthetase 2 (Threonine--tRNA ligase)	HSM742d0C1p_00670 threonyl-tRNA synthetase 2 (Threonine--tRNA ligase)	HSM742d0C1p_00670 threonyl-tRNA synthetase 2 (Threonine--tRNA ligase)	HSM742d0C1p_00670 threonyl-tRNA synthetase 2 (Threonine--tRNA ligase)	HSM742d0C1p_03280 alkaline phosphatase III precursor	HSM742d0C1p_03280 alkaline phosphatase III precursor
HSM742d0C1p_00930 AsnC family transcriptional regulator	HSM742d0C1p_00930 AsnC family transcriptional regulator	HSM742d0C1p_00930 AsnC family transcriptional regulator	HSM742d0C1p_00930 AsnC family transcriptional regulator	HSM742d0C1p_00930 AsnC family transcriptional regulator	HSM742d0C1p_00930 AsnC family transcriptional regulator	HSM742d0C1p_00930 AsnC family transcriptional regulator	HSM742d0C1p_00930 AsnC family transcriptional regulator	HSM742d0C1p_00930 AsnC family transcriptional regulator	HSM742d0C1p_00930 AsnC family transcriptional regulator	HSM742d0C1p_00930 AsnC family transcriptional regulator	HSM742d0C1p_00930 AsnC family transcriptional regulator	HSM742d0C1p_00930 AsnC family transcriptional regulator	HSM742d0C1p_00930 AsnC family transcriptional regulator	HSM742d0C1p_00930 AsnC family transcriptional regulator	HSM742d0C1p_00930 AsnC family transcriptional regulator	HSM742d0C1p_00930 AsnC family transcriptional regulator	HSM742d0C1p_03300 SAM	HSM742d0C1p_03300 SAM
HSM742d0C1p_00950 HTH-type transcriptional regulator CynR	HSM742d0C1p_00950 HTH-type transcriptional regulator CynR	HSM742d0C1p_00950 HTH-type transcriptional regulator CynR	HSM742d0C1p_00950 HTH-type transcriptional regulator CynR	HSM742d0C1p_00950 HTH-type transcriptional regulator CynR	HSM742d0C1p_00950 HTH-type transcriptional regulator CynR	HSM742d0C1p_00950 HTH-type transcriptional regulator CynR	HSM742d0C1p_00950 HTH-type transcriptional regulator CynR	HSM742d0C1p_00950 HTH-type transcriptional regulator CynR	HSM742d0C1p_00950 HTH-type transcriptional regulator CynR	HSM742d0C1p_00950 HTH-type transcriptional regulator CynR	HSM742d0C1p_00950 HTH-type transcriptional regulator CynR	HSM742d0C1p_00950 HTH-type transcriptional regulator CynR	HSM742d0C1p_00950 HTH-type transcriptional regulator CynR	HSM742d0C1p_00950 HTH-type transcriptional regulator CynR	HSM742d0C1p_00950 HTH-type transcriptional regulator CynR	HSM742d0C1p_00950 HTH-type transcriptional regulator CynR	HSM742d0C1p_03380 TPP	HSM742d0C1p_03380 TPP
HSM742d0C1p_00960 LysR family transcriptional regulator	HSM742d0C1p_00960 LysR family transcriptional regulator	HSM742d0C1p_00960 LysR family transcriptional regulator	HSM742d0C1p_00960 LysR family transcriptional regulator	HSM742d0C1p_00960 LysR family transcriptional regulator	HSM742d0C1p_00960 LysR family transcriptional regulator	HSM742d0C1p_00960 LysR family transcriptional regulator	HSM742d0C1p_00960 LysR family transcriptional regulator	HSM742d0C1p_00960 LysR family transcriptional regulator	HSM742d0C1p_00960 LysR family transcriptional regulator	HSM742d0C1p_00960 LysR family transcriptional regulator	HSM742d0C1p_00960 LysR family transcriptional regulator	HSM742d0C1p_00960 LysR family transcriptional regulator	HSM742d0C1p_00960 LysR family transcriptional regulator	HSM742d0C1p_00960 LysR family transcriptional regulator	HSM742d0C1p_00960 LysR family transcriptional regulator	HSM742d0C1p_00960 LysR family transcriptional regulator	HSM742d0C1p_03420 Phosphoadenosine phosphosulfate reductase	HSM742d0C1p_03420 Phosphoadenosine phosphosulfate reductase
HSM742d0C1p_00990 D-serine/D-alanine/glycine transporter	HSM742d0C1p_00990 D-serine/D-alanine/glycine transporter	HSM742d0C1p_00990 D-serine/D-alanine/glycine transporter	HSM742d0C1p_00990 D-serine/D-alanine/glycine transporter	HSM742d0C1p_00990 D-serine/D-alanine/glycine transporter	HSM742d0C1p_00990 D-serine/D-alanine/glycine transporter	HSM742d0C1p_00990 D-serine/D-alanine/glycine transporter	HSM742d0C1p_00990 D-serine/D-alanine/glycine transporter	HSM742d0C1p_00990 D-serine/D-alanine/glycine transporter	HSM742d0C1p_00990 D-serine/D-alanine/glycine transporter	HSM742d0C1p_00990 D-serine/D-alanine/glycine transporter	HSM742d0C1p_00990 D-serine/D-alanine/glycine transporter	HSM742d0C1p_00990 D-serine/D-alanine/glycine transporter	HSM742d0C1p_00990 D-serine/D-alanine/glycine transporter	HSM742d0C1p_00990 D-serine/D-alanine/glycine transporter	HSM742d0C1p_00990 D-serine/D-alanine/glycine transporter	HSM742d0C1p_00990 D-serine/D-alanine/glycine transporter	HSM742d0C1p_03430 sulfite reductase flavoprotein subunit	HSM742d0C1p_03430 sulfite reductase flavoprotein subunit
HSM742d0C1p_01050 lipase	HSM742d0C1p_01050 lipase	HSM742d0C1p_01050 lipase	HSM742d0C1p_01050 lipase	HSM742d0C1p_01050 lipase	HSM742d0C1p_01050 lipase	HSM742d0C1p_01050 lipase	HSM742d0C1p_01050 lipase	HSM742d0C1p_01050 lipase	HSM742d0C1p_01050 lipase	HSM742d0C1p_01050 lipase	HSM742d0C1p_01050 lipase	HSM742d0C1p_01050 lipase	HSM742d0C1p_01050 lipase	HSM742d0C1p_01050 lipase	HSM742d0C1p_01050 lipase	HSM742d0C1p_01050 lipase	HSM742d0C1p_03440 hypothetical protein	HSM742d0C1p_03440 hypothetical protein
HSM742d0C1p_01090 global transcriptional regulator, catabolite control protein A	HSM742d0C1p_01090 global transcriptional regulator, catabolite control protein A	HSM742d0C1p_01090 global transcriptional regulator, catabolite control protein A	HSM742d0C1p_01090 global transcriptional regulator, catabolite control protein A	HSM742d0C1p_01090 global transcriptional regulator, catabolite control protein A	HSM742d0C1p_01090 global transcriptional regulator, catabolite control protein A	HSM742d0C1p_01090 global transcriptional regulator, catabolite control protein A	HSM742d0C1p_01090 global transcriptional regulator, catabolite control protein A	HSM742d0C1p_01090 global transcriptional regulator, catabolite control protein A	HSM742d0C1p_01090 global transcriptional regulator, catabolite control protein A	HSM742d0C1p_01090 global transcriptional regulator, catabolite control protein A	HSM742d0C1p_01090 global transcriptional regulator, catabolite control protein A	HSM742d0C1p_01090 global transcriptional regulator, catabolite control protein A	HSM742d0C1p_01090 global transcriptional regulator, catabolite control protein A	HSM742d0C1p_01090 global transcriptional regulator, catabolite control protein A	HSM742d0C1p_01090 global transcriptional regulator, catabolite control protein A	HSM742d0C1p_01090 global transcriptional regulator, catabolite control protein A	HSM742d0C1p_03450 hypothetical protein	HSM742d0C1p_03450 hypothetical protein
HSM742d0C1p_01100 ribokinase	HSM742d0C1p_01100 ribokinase	HSM742d0C1p_01100 ribokinase	HSM742d0C1p_01100 ribokinase	HSM742d0C1p_01100 ribokinase	HSM742d0C1p_01100 ribokinase	HSM742d0C1p_01100 ribokinase	HSM742d0C1p_01100 ribokinase	HSM742d0C1p_01100 ribokinase	HSM742d0C1p_01100 ribokinase	HSM742d0C1p_01100 ribokinase	HSM742d0C1p_01100 ribokinase	HSM742d0C1p_01100 ribokinase	HSM742d0C1p_01100 ribokinase	HSM742d0C1p_01100 ribokinase	HSM742d0C1p_01100 ribokinase	HSM742d0C1p_01100 ribokinase	HSM742d0C1p_03460 hypothetical protein	HSM742d0C1p_03460 hypothetical protein
HSM742d0C1p_01110 ribose ABC transporter permease protein	HSM742d0C1p_01110 ribose ABC transporter permease protein	HSM742d0C1p_01110 ribose ABC transporter permease protein	HSM742d0C1p_01110 ribose ABC transporter permease protein	HSM742d0C1p_01110 ribose ABC transporter permease protein	HSM742d0C1p_01110 ribose ABC transporter permease protein	HSM742d0C1p_01110 ribose ABC transporter permease protein	HSM742d0C1p_01110 ribose ABC transporter permease protein	HSM742d0C1p_01110 ribose ABC transporter permease protein	HSM742d0C1p_01110 ribose ABC transporter permease protein	HSM742d0C1p_01110 ribose ABC transporter permease protein	HSM742d0C1p_01110 ribose ABC transporter permease protein	HSM742d0C1p_01110 ribose ABC transporter permease protein	HSM742d0C1p_01110 ribose ABC transporter permease protein	HSM742d0C1p_01110 ribose ABC transporter permease protein	HSM742d0C1p_01110 ribose ABC transporter permease protein	HSM742d0C1p_01110 ribose ABC transporter permease protein	HSM742d0C1p_03470 hypothetical protein	HSM742d0C1p_03470 hypothetical protein
HSM742d0C1p_01120 ribose ABC transporter ATP-binding protein	HSM742d0C1p_01120 ribose ABC transporter ATP-binding protein	HSM742d0C1p_01120 ribose ABC transporter ATP-binding protein	HSM742d0C1p_01120 ribose ABC transporter ATP-binding protein	HSM742d0C1p_01120 ribose ABC transporter ATP-binding protein	HSM742d0C1p_01120 ribose ABC transporter ATP-binding protein	HSM742d0C1p_01120 ribose ABC transporter ATP-binding protein	HSM742d0C1p_01120 ribose ABC transporter ATP-binding protein	HSM742d0C1p_01120 ribose ABC transporter ATP-binding protein	HSM742d0C1p_01120 ribose ABC transporter ATP-binding protein	HSM742d0C1p_01120 ribose ABC transporter ATP-binding protein	HSM742d0C1p_01120 ribose ABC transporter ATP-binding protein	HSM742d0C1p_01120 ribose ABC transporter ATP-binding protein	HSM742d0C1p_01120 ribose ABC transporter ATP-binding protein	HSM742d0C1p_01120 ribose ABC transporter ATP-binding protein	HSM742d0C1p_01120 ribose ABC transporter ATP-binding protein	HSM742d0C1p_01120 ribose ABC transporter ATP-binding protein	HSM742d0C1p_03480 hypothetical protein	HSM742d0C1p_03480 hypothetical protein
HSM742d0C1p_01130 ribose ABC transporter ATP-binding protein	HSM742d0C1p_01130 ribose ABC transporter ATP-binding protein	HSM742d0C1p_01130 ribose ABC transporter ATP-binding protein	HSM742d0C1p_01130 ribose ABC transporter ATP-binding protein	HSM742d0C1p_01130 ribose ABC transporter ATP-binding protein	HSM742d0C1p_01130 ribose ABC transporter ATP-binding protein	HSM742d0C1p_01130 ribose ABC transporter ATP-binding protein	HSM742d0C1p_01130 ribose ABC transporter ATP-binding protein	HSM742d0C1p_01130 ribose ABC transporter ATP-binding protein	HSM742d0C1p_01130 ribose ABC transporter ATP-binding protein	HSM742d0C1p_01130 ribose ABC transporter ATP-binding protein	HSM742d0C1p_01130 ribose ABC transporter ATP-binding protein	HSM742d0C1p_01130 ribose ABC transporter ATP-binding protein	HSM742d0C1p_01130 ribose ABC transporter ATP-binding protein	HSM742d0C1p_01130 ribose ABC transporter ATP-binding protein	HSM742d0C1p_01130 ribose ABC transporter ATP-binding protein	HSM742d0C1p_01130 ribose ABC transporter ATP-binding protein	HSM742d0C1p_03490 hypothetical protein	HSM742d0C1p_03490 hypothetical protein
HSM742d0C1p_01140 ribose ABC transporter permease	HSM742d0C1p_01140 ribose ABC transporter permease	HSM742d0C1p_01140 ribose ABC transporter permease	HSM742d0C1p_01140 ribose ABC transporter permease	HSM742d0C1p_01140 ribose ABC transporter permease	HSM742d0C1p_01140 ribose ABC transporter permease	HSM742d0C1p_01140 ribose ABC transporter permease	HSM742d0C1p_01140 ribose ABC transporter permease	HSM742d0C1p_01140 ribose ABC transporter permease	HSM742d0C1p_01140 ribose ABC transporter permease	HSM742d0C1p_01140 ribose ABC transporter permease	HSM742d0C1p_01140 ribose ABC transporter permease	HSM742d0C1p_01140 ribose ABC transporter permease	HSM742d0C1p_01140 ribose ABC transporter permease	HSM742d0C1p_01140 ribose ABC transporter permease	HSM742d0C1p_01140 ribose ABC transporter permease	HSM742d0C1p_01140 ribose ABC transporter permease	HSM742d0C1p_03500 hypothetical protein	HSM742d0C1p_03500 hypothetical protein
HSM742d0C1p_01150 ribose ABC transporter (ribose-binding protein)	HSM742d0C1p_01150 ribose ABC transporter (ribose-binding protein)	HSM742d0C1p_01150 ribose ABC transporter (ribose-binding protein)	HSM742d0C1p_01150 ribose ABC transporter (ribose-binding protein)	HSM742d0C1p_01150 ribose ABC transporter (ribose-binding protein)	HSM742d0C1p_01150 ribose ABC transporter (ribose-binding protein)	HSM742d0C1p_01150 ribose ABC transporter (ribose-binding protein)	HSM742d0C1p_01150 ribose ABC transporter (ribose-binding protein)	HSM742d0C1p_01150 ribose ABC transporter (ribose-binding protein)	HSM742d0C1p_01150 ribose ABC transporter (ribose-binding protein)	HSM742d0C1p_01150 ribose ABC transporter (ribose-binding protein)	HSM742d0C1p_01150 ribose ABC transporter (ribose-binding protein)	HSM742d0C1p_01150 ribose ABC transporter (ribose-binding protein)	HSM742d0C1p_01150 ribose ABC transporter (ribose-binding protein)	HSM742d0C1p_01150 ribose ABC transporter (ribose-binding protein)	HSM742d0C1p_01150 ribose ABC transporter (ribose-binding protein)	HSM742d0C1p_01150 ribose ABC transporter (ribose-binding protein)	HSM742d0C1p_03510 hypothetical protein	HSM742d0C1p_03510 hypothetical protein
HSM742d0C1p_01170 3-methyl-2-oxobutanoate hydroxymethyltransferase	HSM742d0C1p_01170 3-methyl-2-oxobutanoate hydroxymethyltransferase	HSM742d0C1p_01170 3-methyl-2-oxobutanoate hydroxymethyltransferase	HSM742d0C1p_01170 3-methyl-2-oxobutanoate hydroxymethyltransferase	HSM742d0C1p_01160 hypothetical protein	HSM742d0C1p_01160 hypothetical protein	HSM742d0C1p_01160 hypothetical protein	HSM742d0C1p_01160 hypothetical protein	HSM742d0C1p_01160 hypothetical protein	HSM742d0C1p_01160 hypothetical protein	HSM742d0C1p_01160 hypothetical protein	HSM742d0C1p_01160 hypothetical protein	HSM742d0C1p_01160 hypothetical protein	HSM742d0C1p_01160 hypothetical protein	HSM742d0C1p_01160 hypothetical protein	HSM742d0C1p_01160 hypothetical protein	HSM742d0C1p_01160 hypothetical protein	HSM742d0C1p_03520 hypothetical protein	HSM742d0C1p_03520 hypothetical protein
HSM742d0C1p_01180 pantoate beta-alanine ligase	HSM742d0C1p_01180 pantoate beta-alanine ligase	HSM742d0C1p_01180 pantoate beta-alanine ligase	HSM742d0C1p_01180 pantoate beta-alanine ligase	HSM742d0C1p_01170 3-methyl-2-oxobutanoate hydroxymethyltransferase	HSM742d0C1p_01170 3-methyl-2-oxobutanoate hydroxymethyltransferase	HSM742d0C1p_01170 3-methyl-2-oxobutanoate hydroxymethyltransferase	HSM742d0C1p_01170 3-methyl-2-oxobutanoate hydroxymethyltransferase	HSM742d0C1p_01170 3-methyl-2-oxobutanoate hydroxymethyltransferase	HSM742d0C1p_01170 3-methyl-2-oxobutanoate hydroxymethyltransferase	HSM742d0C1p_01170 3-methyl-2-oxobutanoate hydroxymethyltransferase	HSM742d0C1p_01170 3-methyl-2-oxobutanoate hydroxymethyltransferase	HSM742d0C1p_01170 3-methyl-2-oxobutanoate hydroxymethyltransferase	HSM742d0C1p_01170 3-methyl-2-oxobutanoate hydroxymethyltransferase	HSM742d0C1p_01170 3-methyl-2-oxobutanoate hydroxymethyltransferase	HSM742d0C1p_01170 3-methyl-2-oxobutanoate hydroxymethyltransferase	HSM742d0C1p_01170 3-methyl-2-oxobutanoate hydroxymethyltransferase	HSM742d0C1p_03530 hypothetical protein	HSM742d0C1p_03530 hypothetical protein
HSM742d0C1p_01190 aspartate 1-decarboxylase	HSM742d0C1p_01190 aspartate 1-decarboxylase	HSM742d0C1p_01190 aspartate 1-decarboxylase	HSM742d0C1p_01190 aspartate 1-decarboxylase	HSM742d0C1p_01180 pantoate beta-alanine ligase	HSM742d0C1p_01180 pantoate beta-alanine ligase	HSM742d0C1p_01180 pantoate beta-alanine ligase	HSM742d0C1p_01180 pantoate beta-alanine ligase	HSM742d0C1p_01180 pantoate beta-alanine ligase	HSM742d0C1p_01180 pantoate beta-alanine ligase	HSM742d0C1p_01180 pantoate beta-alanine ligase	HSM742d0C1p_01180 pantoate beta-alanine ligase	HSM742d0C1p_01180 pantoate beta-alanine ligase	HSM742d0C1p_01180 pantoate beta-alanine ligase	HSM742d0C1p_01180 pantoate beta-alanine ligase	HSM742d0C1p_01180 pantoate beta-alanine ligase	HSM742d0C1p_01180 pantoate beta-alanine ligase	HSM742d0C1p_03540 choline/carnitine/betaine transporter, BCCT family	HSM742d0C1p_03540 choline/carnitine/betaine transporter, BCCT family
HSM742d0C1p_01320 DNA mismatch repair protein MutS	HSM742d0C1p_01320 DNA mismatch repair protein MutS	HSM742d0C1p_01320 DNA mismatch repair protein MutS	HSM742d0C1p_01320 DNA mismatch repair protein MutS	HSM742d0C1p_01190 aspartate 1-decarboxylase	HSM742d0C1p_01190 aspartate 1-decarboxylase	HSM742d0C1p_01190 aspartate 1-decarboxylase	HSM742d0C1p_01190 aspartate 1-decarboxylase	HSM742d0C1p_01190 aspartate 1-decarboxylase	HSM742d0C1p_01190 aspartate 1-decarboxylase	HSM742d0C1p_01190 aspartate 1-decarboxylase	HSM742d0C1p_01190 aspartate 1-decarboxylase	HSM742d0C1p_01190 aspartate 1-decarboxylase	HSM742d0C1p_01190 aspartate 1-decarboxylase	HSM742d0C1p_01190 aspartate 1-decarboxylase	HSM742d0C1p_01190 aspartate 1-decarboxylase	HSM742d0C1p_01190 aspartate 1-decarboxylase	HSM742d0C1p_03550 hypothetical protein	HSM742d0C1p_03550 hypothetical protein
HSM742d0C1p_01330 yjdF	HSM742d0C1p_01330 yjdF	HSM742d0C1p_01330 yjdF	HSM742d0C1p_01330 yjdF	HSM742d0C1p_01320 DNA mismatch repair protein MutS	HSM742d0C1p_01320 DNA mismatch repair protein MutS	HSM742d0C1p_01320 DNA mismatch repair protein MutS	HSM742d0C1p_01320 DNA mismatch repair protein MutS	HSM742d0C1p_01320 DNA mismatch repair protein MutS	HSM742d0C1p_01320 DNA mismatch repair protein MutS	HSM742d0C1p_01320 DNA mismatch repair protein MutS	HSM742d0C1p_01320 DNA mismatch repair protein MutS	HSM742d0C1p_01320 DNA mismatch repair protein MutS	HSM742d0C1p_01320 DNA mismatch repair protein MutS	HSM742d0C1p_01320 DNA mismatch repair protein MutS	HSM742d0C1p_01320 DNA mismatch repair protein MutS	HSM742d0C1p_01320 DNA mismatch repair protein MutS	HSM742d0C1p_03560 glycine betaine aldehyde dehydrogenase, GbsA	HSM742d0C1p_03560 glycine betaine aldehyde dehydrogenase, GbsA
HSM742d0C1p_01350 arsenic efflux pump protein	HSM742d0C1p_01350 arsenic efflux pump protein	HSM742d0C1p_01350 arsenic efflux pump protein	HSM742d0C1p_01350 arsenic efflux pump protein	HSM742d0C1p_01330 yjdF	HSM742d0C1p_01330 yjdF	HSM742d0C1p_01330 yjdF	HSM742d0C1p_01330 yjdF	HSM742d0C1p_01330 yjdF	HSM742d0C1p_01330 yjdF	HSM742d0C1p_01330 yjdF	HSM742d0C1p_01330 yjdF	HSM742d0C1p_01330 yjdF	HSM742d0C1p_01330 yjdF	HSM742d0C1p_01330 yjdF	HSM742d0C1p_01330 yjdF	HSM742d0C1p_01330 yjdF	HSM742d0C1p_03570 choline dehydrogenase	HSM742d0C1p_03570 choline dehydrogenase
HSM742d0C1p_01410 3-beta hydroxysteroid dehydrogenase/isomerase	HSM742d0C1p_01410 3-beta hydroxysteroid dehydrogenase/isomerase	HSM742d0C1p_01410 3-beta hydroxysteroid dehydrogenase/isomerase	HSM742d0C1p_01410 3-beta hydroxysteroid dehydrogenase/isomerase	HSM742d0C1p_01350 arsenic efflux pump protein	HSM742d0C1p_01350 arsenic efflux pump protein	HSM742d0C1p_01350 arsenic efflux pump protein	HSM742d0C1p_01350 arsenic efflux pump protein	HSM742d0C1p_01350 arsenic efflux pump protein	HSM742d0C1p_01350 arsenic efflux pump protein	HSM742d0C1p_01350 arsenic efflux pump protein	HSM742d0C1p_01350 arsenic efflux pump protein	HSM742d0C1p_01350 arsenic efflux pump protein	HSM742d0C1p_01350 arsenic efflux pump protein	HSM742d0C1p_01350 arsenic efflux pump protein	HSM742d0C1p_01350 arsenic efflux pump protein	HSM742d0C1p_01350 arsenic efflux pump protein	HSM742d0C1p_03580 hypothetical protein	HSM742d0C1p_03580 hypothetical protein
HSM742d0C1p_01430 Alpha-ketoglutarate permease	HSM742d0C1p_01430 Alpha-ketoglutarate permease	HSM742d0C1p_01430 Alpha-ketoglutarate permease	HSM742d0C1p_01430 Alpha-ketoglutarate permease	HSM742d0C1p_01410 3-beta hydroxysteroid dehydrogenase/isomerase	HSM742d0C1p_01410 3-beta hydroxysteroid dehydrogenase/isomerase	HSM742d0C1p_01410 3-beta hydroxysteroid dehydrogenase/isomerase	HSM742d0C1p_01410 3-beta hydroxysteroid dehydrogenase/isomerase	HSM742d0C1p_01410 3-beta hydroxysteroid dehydrogenase/isomerase	HSM742d0C1p_01410 3-beta hydroxysteroid dehydrogenase/isomerase	HSM742d0C1p_01410 3-beta hydroxysteroid dehydrogenase/isomerase	HSM742d0C1p_01410 3-beta hydroxysteroid dehydrogenase/isomerase	HSM742d0C1p_01410 3-beta hydroxysteroid dehydrogenase/isomerase	HSM742d0C1p_01410 3-beta hydroxysteroid dehydrogenase/isomerase	HSM742d0C1p_01410 3-beta hydroxysteroid dehydrogenase/isomerase	HSM742d0C1p_01410 3-beta hydroxysteroid dehydrogenase/isomerase	HSM742d0C1p_01410 3-beta hydroxysteroid dehydrogenase/isomerase	HSM742d0C1p_03590 hypothetical protein	HSM742d0C1p_03590 hypothetical protein
HSM742d0C1p_01540 aromatic amino acid transferase	HSM742d0C1p_01540 aromatic amino acid transferase	HSM742d0C1p_01540 aromatic amino acid transferase	HSM742d0C1p_01540 aromatic amino acid transferase	HSM742d0C1p_01430 Alpha-ketoglutarate permease	HSM742d0C1p_01430 Alpha-ketoglutarate permease	HSM742d0C1p_01430 Alpha-ketoglutarate permease	HSM742d0C1p_01430 Alpha-ketoglutarate permease	HSM742d0C1p_01430 Alpha-ketoglutarate permease	HSM742d0C1p_01430 Alpha-ketoglutarate permease	HSM742d0C1p_01430 Alpha-ketoglutarate permease	HSM742d0C1p_01430 Alpha-ketoglutarate permease	HSM742d0C1p_01430 Alpha-ketoglutarate permease	HSM742d0C1p_01430 Alpha-ketoglutarate permease	HSM742d0C1p_01430 Alpha-ketoglutarate permease	HSM742d0C1p_01430 Alpha-ketoglutarate permease	HSM742d0C1p_01430 Alpha-ketoglutarate permease	HSM742d0C1p_03600 hypothetical protein	HSM742d0C1p_03600 hypothetical protein
HSM742d0C1p_01560 dihydrolipoamide dehydrogenase component of pyruvate dehydrogenase E3	HSM742d0C1p_01560 dihydrolipoamide dehydrogenase component of pyruvate dehydrogenase E3	HSM742d0C1p_01560 dihydrolipoamide dehydrogenase component of pyruvate dehydrogenase E3	HSM742d0C1p_01560 dihydrolipoamide dehydrogenase component of pyruvate dehydrogenase E3	HSM742d0C1p_01540 aromatic amino acid transferase	HSM742d0C1p_01540 aromatic amino acid transferase	HSM742d0C1p_01540 aromatic amino acid transferase	HSM742d0C1p_01540 aromatic amino acid transferase	HSM742d0C1p_01540 aromatic amino acid transferase	HSM742d0C1p_01540 aromatic amino acid transferase	HSM742d0C1p_01540 aromatic amino acid transferase	HSM742d0C1p_01540 aromatic amino acid transferase	HSM742d0C1p_01540 aromatic amino acid transferase	HSM742d0C1p_01540 aromatic amino acid transferase	HSM742d0C1p_01540 aromatic amino acid transferase	HSM742d0C1p_01540 aromatic amino acid transferase	HSM742d0C1p_01540 aromatic amino acid transferase	HSM742d0C1p_03610 hypothetical protein	HSM742d0C1p_03610 hypothetical protein
HSM742d0C1p_01580 branched-chain alpha-keto acid dehydrogenases, E1 component beta subunit	HSM742d0C1p_01580 branched-chain alpha-keto acid dehydrogenases, E1 component beta subunit	HSM742d0C1p_01580 branched-chain alpha-keto acid dehydrogenases, E1 component beta subunit	HSM742d0C1p_01580 branched-chain alpha-keto acid dehydrogenases, E1 component beta subunit	HSM742d0C1p_01560 dihydrolipoamide dehydrogenase component of pyruvate dehydrogenase E3	HSM742d0C1p_01560 dihydrolipoamide dehydrogenase component of pyruvate dehydrogenase E3	HSM742d0C1p_01560 dihydrolipoamide dehydrogenase component of pyruvate dehydrogenase E3	HSM742d0C1p_01560 dihydrolipoamide dehydrogenase component of pyruvate dehydrogenase E3	HSM742d0C1p_01560 dihydrolipoamide dehydrogenase component of pyruvate dehydrogenase E3	HSM742d0C1p_01560 dihydrolipoamide dehydrogenase component of pyruvate dehydrogenase E3	HSM742d0C1p_01560 dihydrolipoamide dehydrogenase component of pyruvate dehydrogenase E3	HSM742d0C1p_01560 dihydrolipoamide dehydrogenase component of pyruvate dehydrogenase E3	HSM742d0C1p_01560 dihydrolipoamide dehydrogenase component of pyruvate dehydrogenase E3	HSM742d0C1p_01560 dihydrolipoamide dehydrogenase component of pyruvate dehydrogenase E3	HSM742d0C1p_01560 dihydrolipoamide dehydrogenase component of pyruvate dehydrogenase E3	HSM742d0C1p_01560 dihydrolipoamide dehydrogenase component of pyruvate dehydrogenase E3	HSM742d0C1p_01560 dihydrolipoamide dehydrogenase component of pyruvate dehydrogenase E3	HSM742d0C1p_03620 hypothetical protein	HSM742d0C1p_03620 hypothetical protein
HSM742d0C1p_01640 mannitol-1-phosphate 5-dehydrogenase	HSM742d0C1p_01640 mannitol-1-phosphate 5-dehydrogenase	HSM742d0C1p_01640 mannitol-1-phosphate 5-dehydrogenase	HSM742d0C1p_01640 mannitol-1-phosphate 5-dehydrogenase	HSM742d0C1p_01580 branched-chain alpha-keto acid dehydrogenases, E1 component beta subunit	HSM742d0C1p_01580 branched-chain alpha-keto acid dehydrogenases, E1 component beta subunit	HSM742d0C1p_01580 branched-chain alpha-keto acid dehydrogenases, E1 component beta subunit	HSM742d0C1p_01580 branched-chain alpha-keto acid dehydrogenases, E1 component beta subunit	HSM742d0C1p_01580 branched-chain alpha-keto acid dehydrogenases, E1 component beta subunit	HSM742d0C1p_01580 branched-chain alpha-keto acid dehydrogenases, E1 component beta subunit	HSM742d0C1p_01580 branched-chain alpha-keto acid dehydrogenases, E1 component beta subunit	HSM742d0C1p_01580 branched-chain alpha-keto acid dehydrogenases, E1 component beta subunit	HSM742d0C1p_01580 branched-chain alpha-keto acid dehydrogenases, E1 component beta subunit	HSM742d0C1p_01580 branched-chain alpha-keto acid dehydrogenases, E1 component beta subunit	HSM742d0C1p_01580 branched-chain alpha-keto acid dehydrogenases, E1 component beta subunit	HSM742d0C1p_01580 branched-chain alpha-keto acid dehydrogenases, E1 component beta subunit	HSM742d0C1p_01580 branched-chain alpha-keto acid dehydrogenases, E1 component beta subunit	HSM742d0C1p_03630 hypothetical protein	HSM742d0C1p_03630 hypothetical protein
HSM742d0C1p_01650 PTS system, mannitol specific IIA component	HSM742d0C1p_01650 PTS system, mannitol specific IIA component	HSM742d0C1p_01650 PTS system, mannitol specific IIA component	HSM742d0C1p_01650 PTS system, mannitol specific IIA component	HSM742d0C1p_01640 mannitol-1-phosphate 5-dehydrogenase	HSM742d0C1p_01640 mannitol-1-phosphate 5-dehydrogenase	HSM742d0C1p_01640 mannitol-1-phosphate 5-dehydrogenase	HSM742d0C1p_01640 mannitol-1-phosphate 5-dehydrogenase	HSM742d0C1p_01640 mannitol-1-phosphate 5-dehydrogenase	HSM742d0C1p_01640 mannitol-1-phosphate 5-dehydrogenase	HSM742d0C1p_01640 mannitol-1-phosphate 5-dehydrogenase	HSM742d0C1p_01640 mannitol-1-phosphate 5-dehydrogenase	HSM742d0C1p_01640 mannitol-1-phosphate 5-dehydrogenase	HSM742d0C1p_01640 mannitol-1-phosphate 5-dehydrogenase	HSM742d0C1p_01640 mannitol-1-phosphate 5-dehydrogenase	HSM742d0C1p_01640 mannitol-1-phosphate 5-dehydrogenase	HSM742d0C1p_01640 mannitol-1-phosphate 5-dehydrogenase	HSM742d0C1p_03640 acetate-CoA ligase	HSM742d0C1p_03640 acetate-CoA ligase
HSM742d0C1p_01670 PTS system, mannitol specific IIBC component	HSM742d0C1p_01670 PTS system, mannitol specific IIBC component	HSM742d0C1p_01670 PTS system, mannitol specific IIBC component	HSM742d0C1p_01670 PTS system, mannitol specific IIBC component	HSM742d0C1p_01650 PTS system, mannitol specific IIA component	HSM742d0C1p_01650 PTS system, mannitol specific IIA component	HSM742d0C1p_01650 PTS system, mannitol specific IIA component	HSM742d0C1p_01650 PTS system, mannitol specific IIA component	HSM742d0C1p_01650 PTS system, mannitol specific IIA component	HSM742d0C1p_01650 PTS system, mannitol specific IIA component	HSM742d0C1p_01650 PTS system, mannitol specific IIA component	HSM742d0C1p_01650 PTS system, mannitol specific IIA component	HSM742d0C1p_01650 PTS system, mannitol specific IIA component	HSM742d0C1p_01650 PTS system, mannitol specific IIA component	HSM742d0C1p_01650 PTS system, mannitol specific IIA component	HSM742d0C1p_01650 PTS system, mannitol specific IIA component	HSM742d0C1p_01650 PTS system, mannitol specific IIA component
HSM742d0C1p_01720 NgoFVII family restriction endonuclease	HSM742d0C1p_01720 NgoFVII family restriction endonuclease	HSM742d0C1p_01720 NgoFVII family restriction endonuclease	HSM742d0C1p_01720 NgoFVII family restriction endonuclease	HSM742d0C1p_01670 PTS system, mannitol specific IIBC component	HSM742d0C1p_01670 PTS system, mannitol specific IIBC component	HSM742d0C1p_01670 PTS system, mannitol specific IIBC component	HSM742d0C1p_01670 PTS system, mannitol specific IIBC component	HSM742d0C1p_01670 PTS system, mannitol specific IIBC component	HSM742d0C1p_01670 PTS system, mannitol specific IIBC component	HSM742d0C1p_01670 PTS system, mannitol specific IIBC component	HSM742d0C1p_01670 PTS system, mannitol specific IIBC component	HSM742d0C1p_01670 PTS system, mannitol specific IIBC component	HSM742d0C1p_01670 PTS system, mannitol specific IIBC component	HSM742d0C1p_01670 PTS system, mannitol specific IIBC component	HSM742d0C1p_01670 PTS system, mannitol specific IIBC component	HSM742d0C1p_01670 PTS system, mannitol specific IIBC component
HSM742d0C1p_01760 Modification methylase DpnIIA	HSM742d0C1p_01760 Modification methylase DpnIIA	HSM742d0C1p_01760 Modification methylase DpnIIA	HSM742d0C1p_01760 Modification methylase DpnIIA	HSM742d0C1p_01720 NgoFVII family restriction endonuclease	HSM742d0C1p_01720 NgoFVII family restriction endonuclease	HSM742d0C1p_01720 NgoFVII family restriction endonuclease	HSM742d0C1p_01720 NgoFVII family restriction endonuclease	HSM742d0C1p_01720 NgoFVII family restriction endonuclease	HSM742d0C1p_01720 NgoFVII family restriction endonuclease	HSM742d0C1p_01720 NgoFVII family restriction endonuclease	HSM742d0C1p_01720 NgoFVII family restriction endonuclease	HSM742d0C1p_01720 NgoFVII family restriction endonuclease	HSM742d0C1p_01720 NgoFVII family restriction endonuclease	HSM742d0C1p_01720 NgoFVII family restriction endonuclease	HSM742d0C1p_01720 NgoFVII family restriction endonuclease	HSM742d0C1p_01720 NgoFVII family restriction endonuclease
HSM742d0C1p_01790 TPP	HSM742d0C1p_01790 TPP	HSM742d0C1p_01790 TPP	HSM742d0C1p_01790 TPP	HSM742d0C1p_01760 Modification methylase DpnIIA	HSM742d0C1p_01760 Modification methylase DpnIIA	HSM742d0C1p_01760 Modification methylase DpnIIA	HSM742d0C1p_01760 Modification methylase DpnIIA	HSM742d0C1p_01760 Modification methylase DpnIIA	HSM742d0C1p_01760 Modification methylase DpnIIA	HSM742d0C1p_01760 Modification methylase DpnIIA	HSM742d0C1p_01760 Modification methylase DpnIIA	HSM742d0C1p_01760 Modification methylase DpnIIA	HSM742d0C1p_01760 Modification methylase DpnIIA	HSM742d0C1p_01760 Modification methylase DpnIIA	HSM742d0C1p_01760 Modification methylase DpnIIA	HSM742d0C1p_01760 Modification methylase DpnIIA
HSM742d0C1p_01890 ornithine carbamoyltransferase	HSM742d0C1p_01890 ornithine carbamoyltransferase	HSM742d0C1p_01890 ornithine carbamoyltransferase	HSM742d0C1p_01890 ornithine carbamoyltransferase	HSM742d0C1p_01790 TPP	HSM742d0C1p_01790 TPP	HSM742d0C1p_01790 TPP	HSM742d0C1p_01790 TPP	HSM742d0C1p_01790 TPP	HSM742d0C1p_01790 TPP	HSM742d0C1p_01790 TPP	HSM742d0C1p_01790 TPP	HSM742d0C1p_01790 TPP	HSM742d0C1p_01790 TPP	HSM742d0C1p_01790 TPP	HSM742d0C1p_01790 TPP	HSM742d0C1p_01790 TPP
HSM742d0C1p_01920 transcriptional regulator	HSM742d0C1p_01920 transcriptional regulator	HSM742d0C1p_01920 transcriptional regulator	HSM742d0C1p_01920 transcriptional regulator	HSM742d0C1p_01890 ornithine carbamoyltransferase	HSM742d0C1p_01890 ornithine carbamoyltransferase	HSM742d0C1p_01890 ornithine carbamoyltransferase	HSM742d0C1p_01890 ornithine carbamoyltransferase	HSM742d0C1p_01890 ornithine carbamoyltransferase	HSM742d0C1p_01890 ornithine carbamoyltransferase	HSM742d0C1p_01890 ornithine carbamoyltransferase	HSM742d0C1p_01890 ornithine carbamoyltransferase	HSM742d0C1p_01890 ornithine carbamoyltransferase	HSM742d0C1p_01890 ornithine carbamoyltransferase	HSM742d0C1p_01890 ornithine carbamoyltransferase	HSM742d0C1p_01890 ornithine carbamoyltransferase	HSM742d0C1p_01890 ornithine carbamoyltransferase
HSM742d0C1p_02000 biotin synthase	HSM742d0C1p_02000 biotin synthase	HSM742d0C1p_02000 biotin synthase	HSM742d0C1p_02000 biotin synthase	HSM742d0C1p_01920 transcriptional regulator	HSM742d0C1p_01920 transcriptional regulator	HSM742d0C1p_01920 transcriptional regulator	HSM742d0C1p_01920 transcriptional regulator	HSM742d0C1p_01920 transcriptional regulator	HSM742d0C1p_01920 transcriptional regulator	HSM742d0C1p_01920 transcriptional regulator	HSM742d0C1p_01920 transcriptional regulator	HSM742d0C1p_01920 transcriptional regulator	HSM742d0C1p_01920 transcriptional regulator	HSM742d0C1p_01920 transcriptional regulator	HSM742d0C1p_01920 transcriptional regulator	HSM742d0C1p_01920 transcriptional regulator
HSM742d0C1p_02160 N-acetylneuraminate lyase subunit	HSM742d0C1p_02160 N-acetylneuraminate lyase subunit	HSM742d0C1p_02100 tsr24	HSM742d0C1p_02160 N-acetylneuraminate lyase subunit	HSM742d0C1p_02000 biotin synthase	HSM742d0C1p_02000 biotin synthase	HSM742d0C1p_02000 biotin synthase	HSM742d0C1p_02000 biotin synthase	HSM742d0C1p_02000 biotin synthase	HSM742d0C1p_02000 biotin synthase	HSM742d0C1p_02000 biotin synthase	HSM742d0C1p_02000 biotin synthase	HSM742d0C1p_02000 biotin synthase	HSM742d0C1p_02000 biotin synthase	HSM742d0C1p_02000 biotin synthase	HSM742d0C1p_02000 biotin synthase	HSM742d0C1p_02000 biotin synthase
HSM742d0C1p_02180 CAAX amino terminal protease self- immunity	HSM742d0C1p_02180 CAAX amino terminal protease self- immunity	HSM742d0C1p_02160 N-acetylneuraminate lyase subunit	HSM742d0C1p_02180 CAAX amino terminal protease self- immunity	HSM742d0C1p_02100 tsr24	HSM742d0C1p_02100 tsr24	HSM742d0C1p_02160 N-acetylneuraminate lyase subunit	HSM742d0C1p_02100 tsr24		HSM742d0C1p_02160 N-acetylneuraminate lyase subunit	HSM742d0C1p_02160 N-acetylneuraminate lyase subunit	HSM742d0C1p_02160 N-acetylneuraminate lyase subunit	HSM742d0C1p_02160 N-acetylneuraminate lyase subunit	HSM742d0C1p_02160 N-acetylneuraminate lyase subunit	HSM742d0C1p_02160 N-acetylneuraminate lyase subunit	HSM742d0C1p_02100 tsr24	HSM742d0C1p_02100 tsr24
HSM742d0C1p_02260 oligopeptide ABC superfamily ATP binding cassette transporter, binding protein	HSM742d0C1p_02260 oligopeptide ABC superfamily ATP binding cassette transporter, binding protein	HSM742d0C1p_02180 CAAX amino terminal protease self- immunity	HSM742d0C1p_02260 oligopeptide ABC superfamily ATP binding cassette transporter, binding protein	HSM742d0C1p_02160 N-acetylneuraminate lyase subunit	HSM742d0C1p_02160 N-acetylneuraminate lyase subunit	HSM742d0C1p_02180 CAAX amino terminal protease self- immunity	HSM742d0C1p_02160 N-acetylneuraminate lyase subunit	HSM742d0C1p_02160 N-acetylneuraminate lyase subunit	HSM742d0C1p_02180 CAAX amino terminal protease self- immunity	HSM742d0C1p_02180 CAAX amino terminal protease self- immunity	HSM742d0C1p_02180 CAAX amino terminal protease self- immunity	HSM742d0C1p_02180 CAAX amino terminal protease self- immunity	HSM742d0C1p_02180 CAAX amino terminal protease self- immunity	HSM742d0C1p_02180 CAAX amino terminal protease self- immunity	HSM742d0C1p_02160 N-acetylneuraminate lyase subunit	HSM742d0C1p_02160 N-acetylneuraminate lyase subunit
HSM742d0C1p_02270 pyrrolidone-carboxylate peptidase	HSM742d0C1p_02270 pyrrolidone-carboxylate peptidase	HSM742d0C1p_02260 oligopeptide ABC superfamily ATP binding cassette transporter, binding protein	HSM742d0C1p_02270 pyrrolidone-carboxylate peptidase	HSM742d0C1p_02180 CAAX amino terminal protease self- immunity	HSM742d0C1p_02180 CAAX amino terminal protease self- immunity	HSM742d0C1p_02260 oligopeptide ABC superfamily ATP binding cassette transporter, binding protein	HSM742d0C1p_02180 CAAX amino terminal protease self- immunity	HSM742d0C1p_02180 CAAX amino terminal protease self- immunity	HSM742d0C1p_02260 oligopeptide ABC superfamily ATP binding cassette transporter, binding protein	HSM742d0C1p_02260 oligopeptide ABC superfamily ATP binding cassette transporter, binding protein	HSM742d0C1p_02260 oligopeptide ABC superfamily ATP binding cassette transporter, binding protein	HSM742d0C1p_02260 oligopeptide ABC superfamily ATP binding cassette transporter, binding protein	HSM742d0C1p_02260 oligopeptide ABC superfamily ATP binding cassette transporter, binding protein		HSM742d0C1p_02180 CAAX amino terminal protease self- immunity	HSM742d0C1p_02180 CAAX amino terminal protease self- immunity
HSM742d0C1p_02540 ABC superfamily ATP binding cassette transporter, membrane protein	HSM742d0C1p_02540 ABC superfamily ATP binding cassette transporter, membrane protein	HSM742d0C1p_02270 pyrrolidone-carboxylate peptidase	HSM742d0C1p_02540 ABC superfamily ATP binding cassette transporter, membrane protein	HSM742d0C1p_02260 oligopeptide ABC superfamily ATP binding cassette transporter, binding protein	HSM742d0C1p_02260 oligopeptide ABC superfamily ATP binding cassette transporter, binding protein	HSM742d0C1p_02270 pyrrolidone-carboxylate peptidase	HSM742d0C1p_02260 oligopeptide ABC superfamily ATP binding cassette transporter, binding protein	HSM742d0C1p_02260 oligopeptide ABC superfamily ATP binding cassette transporter, binding protein	HSM742d0C1p_02270 pyrrolidone-carboxylate peptidase	HSM742d0C1p_02270 pyrrolidone-carboxylate peptidase	HSM742d0C1p_02270 pyrrolidone-carboxylate peptidase	HSM742d0C1p_02270 pyrrolidone-carboxylate peptidase	HSM742d0C1p_02270 pyrrolidone-carboxylate peptidase
HSM742d0C1p_02670 response regulator receiver	HSM742d0C1p_02670 response regulator receiver	HSM742d0C1p_02540 ABC superfamily ATP binding cassette transporter, membrane protein	HSM742d0C1p_02670 response regulator receiver	HSM742d0C1p_02270 pyrrolidone-carboxylate peptidase	HSM742d0C1p_02270 pyrrolidone-carboxylate peptidase	HSM742d0C1p_02540 ABC superfamily ATP binding cassette transporter, membrane protein	HSM742d0C1p_02270 pyrrolidone-carboxylate peptidase	HSM742d0C1p_02270 pyrrolidone-carboxylate peptidase	HSM742d0C1p_02540 ABC superfamily ATP binding cassette transporter, membrane protein	HSM742d0C1p_02540 ABC superfamily ATP binding cassette transporter, membrane protein	HSM742d0C1p_02540 ABC superfamily ATP binding cassette transporter, membrane protein	HSM742d0C1p_02540 ABC superfamily ATP binding cassette transporter, membrane protein	HSM742d0C1p_02540 ABC superfamily ATP binding cassette transporter, membrane protein
HSM742d0C1p_02840 LPXTG cell wall surface anchor family protein	HSM742d0C1p_02840 LPXTG cell wall surface anchor family protein	HSM742d0C1p_02670 response regulator receiver	HSM742d0C1p_02840 LPXTG cell wall surface anchor family protein	HSM742d0C1p_02540 ABC superfamily ATP binding cassette transporter, membrane protein	HSM742d0C1p_02540 ABC superfamily ATP binding cassette transporter, membrane protein	HSM742d0C1p_02670 response regulator receiver	HSM742d0C1p_02540 ABC superfamily ATP binding cassette transporter, membrane protein	HSM742d0C1p_02540 ABC superfamily ATP binding cassette transporter, membrane protein	HSM742d0C1p_02670 response regulator receiver	HSM742d0C1p_02670 response regulator receiver	HSM742d0C1p_02670 response regulator receiver	HSM742d0C1p_02670 response regulator receiver	HSM742d0C1p_02670 response regulator receiver
HSM742d0C1p_02860 phosphotransferase system IIC components, glucose/maltose/N-acetylglucosamine-specific	HSM742d0C1p_02860 phosphotransferase system IIC components, glucose/maltose/N-acetylglucosamine-specific	HSM742d0C1p_02840 LPXTG cell wall surface anchor family protein	HSM742d0C1p_02860 phosphotransferase system IIC components, glucose/maltose/N-acetylglucosamine-specific	HSM742d0C1p_02670 response regulator receiver	HSM742d0C1p_02670 response regulator receiver	HSM742d0C1p_02840 LPXTG cell wall surface anchor family protein	HSM742d0C1p_02670 response regulator receiver	HSM742d0C1p_02670 response regulator receiver	HSM742d0C1p_02840 LPXTG cell wall surface anchor family protein	HSM742d0C1p_02840 LPXTG cell wall surface anchor family protein	HSM742d0C1p_02840 LPXTG cell wall surface anchor family protein	HSM742d0C1p_02840 LPXTG cell wall surface anchor family protein	HSM742d0C1p_02840 LPXTG cell wall surface anchor family protein
HSM742d0C1p_02920 immunodominant antigen B	HSM742d0C1p_02920 immunodominant antigen B	HSM742d0C1p_02860 phosphotransferase system IIC components, glucose/maltose/N-acetylglucosamine-specific	HSM742d0C1p_02920 immunodominant antigen B	HSM742d0C1p_02840 LPXTG cell wall surface anchor family protein	HSM742d0C1p_02840 LPXTG cell wall surface anchor family protein	HSM742d0C1p_02860 phosphotransferase system IIC components, glucose/maltose/N-acetylglucosamine-specific	HSM742d0C1p_02840 LPXTG cell wall surface anchor family protein	HSM742d0C1p_02840 LPXTG cell wall surface anchor family protein	HSM742d0C1p_02860 phosphotransferase system IIC components, glucose/maltose/N-acetylglucosamine-specific	HSM742d0C1p_02860 phosphotransferase system IIC components, glucose/maltose/N-acetylglucosamine-specific	HSM742d0C1p_02860 phosphotransferase system IIC components, glucose/maltose/N-acetylglucosamine-specific	HSM742d0C1p_02860 phosphotransferase system IIC components, glucose/maltose/N-acetylglucosamine-specific	HSM742d0C1p_02860 phosphotransferase system IIC components, glucose/maltose/N-acetylglucosamine-specific
HSM742d0C1p_02940 arginine deiminase	HSM742d0C1p_02940 arginine deiminase	HSM742d0C1p_02920 immunodominant antigen B	HSM742d0C1p_02940 arginine deiminase	HSM742d0C1p_02860 phosphotransferase system IIC components, glucose/maltose/N-acetylglucosamine-specific	HSM742d0C1p_02860 phosphotransferase system IIC components, glucose/maltose/N-acetylglucosamine-specific	HSM742d0C1p_02920 immunodominant antigen B	HSM742d0C1p_02860 phosphotransferase system IIC components, glucose/maltose/N-acetylglucosamine-specific	HSM742d0C1p_02860 phosphotransferase system IIC components, glucose/maltose/N-acetylglucosamine-specific	HSM742d0C1p_02920 immunodominant antigen B	HSM742d0C1p_02920 immunodominant antigen B	HSM742d0C1p_02920 immunodominant antigen B	HSM742d0C1p_02920 immunodominant antigen B	HSM742d0C1p_02920 immunodominant antigen B
HSM742d0C1p_02950 arginine/oirnithine antiporter	HSM742d0C1p_02950 arginine/oirnithine antiporter	HSM742d0C1p_02940 arginine deiminase	HSM742d0C1p_02950 arginine/oirnithine antiporter	HSM742d0C1p_02920 immunodominant antigen B	HSM742d0C1p_02920 immunodominant antigen B	HSM742d0C1p_02940 arginine deiminase	HSM742d0C1p_02920 immunodominant antigen B	HSM742d0C1p_02920 immunodominant antigen B	HSM742d0C1p_02940 arginine deiminase	HSM742d0C1p_02940 arginine deiminase	HSM742d0C1p_02940 arginine deiminase	HSM742d0C1p_02940 arginine deiminase	HSM742d0C1p_02940 arginine deiminase
HSM742d0C1p_03170 capsular polysaccharide synthesis enzyme CapB	HSM742d0C1p_03170 capsular polysaccharide synthesis enzyme CapB	HSM742d0C1p_02950 arginine/oirnithine antiporter	HSM742d0C1p_03170 capsular polysaccharide synthesis enzyme CapB	HSM742d0C1p_02940 arginine deiminase	HSM742d0C1p_02940 arginine deiminase	HSM742d0C1p_02950 arginine/oirnithine antiporter	HSM742d0C1p_02940 arginine deiminase	HSM742d0C1p_02940 arginine deiminase	HSM742d0C1p_02950 arginine/oirnithine antiporter	HSM742d0C1p_02950 arginine/oirnithine antiporter	HSM742d0C1p_02950 arginine/oirnithine antiporter	HSM742d0C1p_02950 arginine/oirnithine antiporter	HSM742d0C1p_02950 arginine/oirnithine antiporter
HSM742d0C1p_03180 capsular polysaccharide synthesis enzyme CapC	HSM742d0C1p_03180 capsular polysaccharide synthesis enzyme CapC	HSM742d0C1p_03170 capsular polysaccharide synthesis enzyme CapB	HSM742d0C1p_03180 capsular polysaccharide synthesis enzyme CapC	HSM742d0C1p_02950 arginine/oirnithine antiporter	HSM742d0C1p_02950 arginine/oirnithine antiporter	HSM742d0C1p_03170 capsular polysaccharide synthesis enzyme CapB	HSM742d0C1p_02950 arginine/oirnithine antiporter	HSM742d0C1p_02950 arginine/oirnithine antiporter	HSM742d0C1p_03170 capsular polysaccharide synthesis enzyme CapB	HSM742d0C1p_03170 capsular polysaccharide synthesis enzyme CapB	HSM742d0C1p_03170 capsular polysaccharide synthesis enzyme CapB	HSM742d0C1p_03170 capsular polysaccharide synthesis enzyme CapB	HSM742d0C1p_03170 capsular polysaccharide synthesis enzyme CapB
HSM742d0C1p_03190 capsular polysaccharide biosynthesis protein CapD	HSM742d0C1p_03190 capsular polysaccharide biosynthesis protein CapD	HSM742d0C1p_03180 capsular polysaccharide synthesis enzyme CapC	HSM742d0C1p_03190 capsular polysaccharide biosynthesis protein CapD	HSM742d0C1p_03170 capsular polysaccharide synthesis enzyme CapB	HSM742d0C1p_03170 capsular polysaccharide synthesis enzyme CapB	HSM742d0C1p_03180 capsular polysaccharide synthesis enzyme CapC	HSM742d0C1p_03170 capsular polysaccharide synthesis enzyme CapB	HSM742d0C1p_03170 capsular polysaccharide synthesis enzyme CapB	HSM742d0C1p_03180 capsular polysaccharide synthesis enzyme CapC	HSM742d0C1p_03180 capsular polysaccharide synthesis enzyme CapC	HSM742d0C1p_03180 capsular polysaccharide synthesis enzyme CapC	HSM742d0C1p_03180 capsular polysaccharide synthesis enzyme CapC	HSM742d0C1p_03180 capsular polysaccharide synthesis enzyme CapC
HSM742d0C1p_03200 capsular polysaccharide synthesis enzyme CapE	HSM742d0C1p_03200 capsular polysaccharide synthesis enzyme CapE	HSM742d0C1p_03190 capsular polysaccharide biosynthesis protein CapD	HSM742d0C1p_03200 capsular polysaccharide synthesis enzyme CapE	HSM742d0C1p_03180 capsular polysaccharide synthesis enzyme CapC	HSM742d0C1p_03180 capsular polysaccharide synthesis enzyme CapC	HSM742d0C1p_03190 capsular polysaccharide biosynthesis protein CapD	HSM742d0C1p_03180 capsular polysaccharide synthesis enzyme CapC	HSM742d0C1p_03180 capsular polysaccharide synthesis enzyme CapC	HSM742d0C1p_03190 capsular polysaccharide biosynthesis protein CapD	HSM742d0C1p_03190 capsular polysaccharide biosynthesis protein CapD	HSM742d0C1p_03190 capsular polysaccharide biosynthesis protein CapD	HSM742d0C1p_03190 capsular polysaccharide biosynthesis protein CapD	HSM742d0C1p_03190 capsular polysaccharide biosynthesis protein CapD
HSM742d0C1p_03210 capsular polysaccharide synthesis enzyme CapF	HSM742d0C1p_03210 capsular polysaccharide synthesis enzyme CapF	HSM742d0C1p_03200 capsular polysaccharide synthesis enzyme CapE	HSM742d0C1p_03210 capsular polysaccharide synthesis enzyme CapF	HSM742d0C1p_03190 capsular polysaccharide biosynthesis protein CapD	HSM742d0C1p_03190 capsular polysaccharide biosynthesis protein CapD	HSM742d0C1p_03200 capsular polysaccharide synthesis enzyme CapE	HSM742d0C1p_03190 capsular polysaccharide biosynthesis protein CapD	HSM742d0C1p_03190 capsular polysaccharide biosynthesis protein CapD	HSM742d0C1p_03200 capsular polysaccharide synthesis enzyme CapE	HSM742d0C1p_03200 capsular polysaccharide synthesis enzyme CapE	HSM742d0C1p_03200 capsular polysaccharide synthesis enzyme CapE	HSM742d0C1p_03200 capsular polysaccharide synthesis enzyme CapE	HSM742d0C1p_03200 capsular polysaccharide synthesis enzyme CapE
HSM742d0C1p_03220 capsular polysaccharide biosynthesis protein Cap5G	HSM742d0C1p_03220 capsular polysaccharide biosynthesis protein Cap5G	HSM742d0C1p_03210 capsular polysaccharide synthesis enzyme CapF	HSM742d0C1p_03220 capsular polysaccharide biosynthesis protein Cap5G	HSM742d0C1p_03200 capsular polysaccharide synthesis enzyme CapE	HSM742d0C1p_03200 capsular polysaccharide synthesis enzyme CapE	HSM742d0C1p_03210 capsular polysaccharide synthesis enzyme CapF	HSM742d0C1p_03200 capsular polysaccharide synthesis enzyme CapE	HSM742d0C1p_03200 capsular polysaccharide synthesis enzyme CapE	HSM742d0C1p_03210 capsular polysaccharide synthesis enzyme CapF	HSM742d0C1p_03210 capsular polysaccharide synthesis enzyme CapF	HSM742d0C1p_03210 capsular polysaccharide synthesis enzyme CapF	HSM742d0C1p_03210 capsular polysaccharide synthesis enzyme CapF	HSM742d0C1p_03210 capsular polysaccharide synthesis enzyme CapF
HSM742d0C1p_03280 alkaline phosphatase III precursor	HSM742d0C1p_03280 alkaline phosphatase III precursor	HSM742d0C1p_03220 capsular polysaccharide biosynthesis protein Cap5G	HSM742d0C1p_03280 alkaline phosphatase III precursor	HSM742d0C1p_03210 capsular polysaccharide synthesis enzyme CapF	HSM742d0C1p_03210 capsular polysaccharide synthesis enzyme CapF	HSM742d0C1p_03220 capsular polysaccharide biosynthesis protein Cap5G	HSM742d0C1p_03210 capsular polysaccharide synthesis enzyme CapF	HSM742d0C1p_03210 capsular polysaccharide synthesis enzyme CapF	HSM742d0C1p_03220 capsular polysaccharide biosynthesis protein Cap5G	HSM742d0C1p_03220 capsular polysaccharide biosynthesis protein Cap5G	HSM742d0C1p_03220 capsular polysaccharide biosynthesis protein Cap5G	HSM742d0C1p_03220 capsular polysaccharide biosynthesis protein Cap5G	HSM742d0C1p_03220 capsular polysaccharide biosynthesis protein Cap5G
HSM742d0C1p_03300 SAM	HSM742d0C1p_03300 SAM	HSM742d0C1p_03280 alkaline phosphatase III precursor	HSM742d0C1p_03300 SAM	HSM742d0C1p_03220 capsular polysaccharide biosynthesis protein Cap5G	HSM742d0C1p_03220 capsular polysaccharide biosynthesis protein Cap5G	HSM742d0C1p_03280 alkaline phosphatase III precursor	HSM742d0C1p_03220 capsular polysaccharide biosynthesis protein Cap5G	HSM742d0C1p_03220 capsular polysaccharide biosynthesis protein Cap5G	HSM742d0C1p_03280 alkaline phosphatase III precursor
HSM742d0C1p_03380 TPP	HSM742d0C1p_03380 TPP	HSM742d0C1p_03300 SAM	HSM742d0C1p_03380 TPP	HSM742d0C1p_03280 alkaline phosphatase III precursor	HSM742d0C1p_03280 alkaline phosphatase III precursor	HSM742d0C1p_03300 SAM	HSM742d0C1p_03280 alkaline phosphatase III precursor	HSM742d0C1p_03280 alkaline phosphatase III precursor	HSM742d0C1p_03300 SAM
HSM742d0C1p_03420 Phosphoadenosine phosphosulfate reductase	HSM742d0C1p_03420 Phosphoadenosine phosphosulfate reductase	HSM742d0C1p_03380 TPP	HSM742d0C1p_03420 Phosphoadenosine phosphosulfate reductase	HSM742d0C1p_03300 SAM	HSM742d0C1p_03300 SAM	HSM742d0C1p_03380 TPP	HSM742d0C1p_03300 SAM	HSM742d0C1p_03300 SAM	HSM742d0C1p_03380 TPP
HSM742d0C1p_03430 sulfite reductase flavoprotein subunit	HSM742d0C1p_03430 sulfite reductase flavoprotein subunit	HSM742d0C1p_03420 Phosphoadenosine phosphosulfate reductase	HSM742d0C1p_03430 sulfite reductase flavoprotein subunit	HSM742d0C1p_03380 TPP	HSM742d0C1p_03380 TPP	HSM742d0C1p_03420 Phosphoadenosine phosphosulfate reductase	HSM742d0C1p_03380 TPP	HSM742d0C1p_03380 TPP	HSM742d0C1p_03420 Phosphoadenosine phosphosulfate reductase
		HSM742d0C1p_03430 sulfite reductase flavoprotein subunit		HSM742d0C1p_03420 Phosphoadenosine phosphosulfate reductase	HSM742d0C1p_03420 Phosphoadenosine phosphosulfate reductase	HSM742d0C1p_03430 sulfite reductase flavoprotein subunit	HSM742d0C1p_03420 Phosphoadenosine phosphosulfate reductase	HSM742d0C1p_03420 Phosphoadenosine phosphosulfate reductase	HSM742d0C1p_03430 sulfite reductase flavoprotein subunit
				HSM742d0C1p_03430 sulfite reductase flavoprotein subunit	HSM742d0C1p_03430 sulfite reductase flavoprotein subunit		HSM742d0C1p_03430 sulfite reductase flavoprotein subunit	HSM742d0C1p_03430 sulfite reductase flavoprotein subunit

## Sheet: (D) Genes-deleted_Function
Proteins	Genes	Molecular Function	Biological process	V1										V2				V3			V4		V5				V6
				d13C5	d16C4	d22C3	d22C5	d25C3	d25C4	d25C5	d28C3	d28C4	d28C5	d13C4	d22C1	d22C2	d22C4	d34C2	d34C3	d34C5	d16C5	d25C2	d13C3	d16C3	d25C1	d34C4	d28C2
HSM742d0C1p_00320 N-acetyltransferase YjaB	YjaB	Acetyltransferase, transferase, peptide-lysine-N-acetyltransferase activity	Internal peptidyl-lysine acetylation																											Deleted
HSM742d0C1p_00380 cadmium binding protein CadD	cadD	Transmembrane																												Present
HSM742d0C1p_00400 arsenate reductase	arsC	Oxidoreductase, arsenate reductase	Arsenical resistance
HSM742d0C1p_00410 arsenical pump membrane protein	arsB	Arsenite transmembrane transporter activity	Response to arsenic-containing substance
HSM742d0C1p_00420 arsenical resistance operon repressor	arsD	DNA binding	Response to arsenic-containing substance
HSM742d0C1p_00430 P-ATPase superfamily P-type ATPase copper (Cu2+) transporter	copA	Translocase, ATPase-coupled cation transmembrane transporter activity	Copper ion transport
HSM742d0C1p_00490 ChrA protein	chrA	chromate transmembrane transporter activity
HSM742d0C1p_00500 arsenate reductase	arsC	Oxidoreductase, arsenate reductase	Arsenical resistance
HSM742d0C1p_00510 arsenical pump membrane protein	arsB	Arsenite transmembrane transporter activity	Response to arsenic-containing substance
HSM742d0C1p_00520 ArsR family transcriptional regulator	arsR	DNA binding	Response to arsenic-containing substance
HSM742d0C1p_00610 S1B family serine protease SplE	spIE	Hydrolase, Protease, Serine protease
HSM742d0C1p_00650 toxin regulatorly-like protein	n/a	Regulation of the toxin synthesis
HSM742d0C1p_00660 T-box	T-box	Regulate expression of aminoacyl-tRNA synthetase genes and genes involved in amino acid biosynthesis and uptake. T-boxes control mainly transcription of genes related to amino acid transport, metabolism and aminoacylation, Transcriptional activators and repressors, DNA-binding.
HSM742d0C1p_00670 threonyl-tRNA synthetase 2 (Threonine--tRNA ligase)	thrS	Threonine-tRNA ligase activity, Ligase, RNA-binding, tRNA-binding	Protein biosynthesis
HSM742d0C1p_00930 AsnC family transcriptional regulator	asnC	Asparagine-tRNA ligase activity	Protein biosynthesis
HSM742d0C1p_00950 HTH-type transcriptional regulator CynR	cynR	DNA-binding transcription factor activity, Activator, DNA-binding, Repressor	Transcription, Transcription regulation
HSM742d0C1p_00960 LysR family transcriptional regulator	lysR	DNA-binding transcription factor activity	Transcription, Transcription regulation
HSM742d0C1p_00990 D-serine/D-alanine/glycine transporter	aapA	Transmembrane transporter activity
HSM742d0C1p_01050 lipase	lip	Triglyceride lipase activity, metal ion binding, Hydrolase	Lipid catabolic proces, Lipid degradation, Lipid metabolism
HSM742d0C1p_01090 global transcriptional regulator, catabolite control protein A	ccpA	Activator, DNA-binding, Repressor	Transcription, Transcription regulation
HSM742d0C1p_01100 ribokinase	rbsK	Kinase, Transferase, ribokinase activity	Carbohydrate metabolism
HSM742d0C1p_01110 ribose ABC transporter permease protein	rbsC	D-ribose transmembrane transporter activity	Sugar transport, Transport
HSM742d0C1p_01120 ribose ABC transporter ATP-binding protein	rbsA	Translocase, D-ribose transmembrane transporter activity	Sugar transport, Transport
HSM742d0C1p_01130 ribose ABC transporter ATP-binding protein	rbsA	Translocase, D-ribose transmembrane transporter activity	Sugar transport, Transport
HSM742d0C1p_01140 ribose ABC transporter permease	rbsC	D-ribose transmembrane transporter activity	Sugar transport, Transport
HSM742d0C1p_01150 ribose ABC transporter (ribose-binding protein)	rbsB	Monosaccharide binding	Chemotaxis, Sugar transport, Transport
HSM742d0C1p_01170 3-methyl-2-oxobutanoate hydroxymethyltransferase	panB	Transferase, 3-methyl-2-oxobutanoate hydroxymethyltransferase activity	Pantothenate biosynthetic process
HSM742d0C1p_01180 pantoate beta-alanine ligase	panC	Ligase, pantoate-beta-alanine ligase activity	Pantothenate biosynthetic proces
HSM742d0C1p_01190 aspartate 1-decarboxylase	panD	Aspartate 1-decarboxylase activity, Decarboxylase, Lyase	Pantothenate biosynthesis
HSM742d0C1p_01320 DNA mismatch repair protein MutS	mutS	DNA-binding, Endonuclease, Hydrolase, Nuclease, mismatched DNA binding	Mismatch repair, negative regulation of DNA recombination
HSM742d0C1p_01330 Inner membrane protein yjdF	yjdF	Transmembrane
HSM742d0C1p_01350 arsenic efflux pump protein	arsB	Arsenite transmembrane transporter activity	Response to arsenic-containing substance
HSM742d0C1p_01410 3-beta hydroxysteroid dehydrogenase/isomerase	n/a	Oxidoreductase activity, 3-beta-hydroxy-delta5-steroid dehydrogenase activity, isomerase activity	Steroid biosynthesis process
HSM742d0C1p_01430 Alpha-ketoglutarate permease	kgtP	Solute:cation symporter activity	Symport, Transport
HSM742d0C1p_01540 aromatic amino acid transferase	n/a	Biosynthesis of amnino acids	Transferase
HSM742d0C1p_01560 dihydrolipoamide dehydrogenase component of pyruvate dehydrogenase E3	pdhC	Dihydrolipoyllysine-residue acetyltransferase activity, Acyltransferase, Transferase	Glycolysis
HSM742d0C1p_01580 branched-chain alpha-keto acid dehydrogenases, E1 component beta subunit	SH0225	Catalytic activity
HSM742d0C1p_01640 mannitol-1-phosphate 5-dehydrogenase	mtlD	Oxidoreductase, mannitol-1-phosphate 5-dehydrogenase activity	Mannitol metabolic process
HSM742d0C1p_01650 PTS system, mannitol specific IIA component	mtlF	Kinase, Transferase	Phosphotransferase system, Sugar transport, Transport
HSM742d0C1p_01670 PTS system, mannitol specific IIBC component	mtlA	Kinase, Transferase	Phosphotransferase system, Sugar transport, Transport
HSM742d0C1p_01720 NgoFVII family restriction endonuclease	n/a	ATP binding, DNA binding, endonuclease activity
HSM742d0C1p_01760 Modification methylase DpnIIA	dpnM	Methyltransferase, Transferase
HSM742d0C1p_01790 TPP	n/a	Co-factor for multiple enzymes	Carbohydrate metabolism, oxidative energy metabolism
HSM742d0C1p_01890 ornithine carbamoyltransferase	argF	Transferase, ornithine carbamoyltransferase activity	Arginine biosynthetic process
HSM742d0C1p_01920 transcriptional regulator	n/a	Regulation of gene expression	Regulation of transcription
HSM742d0C1p_02000 biotin synthase	bioB	Transferase, biotin synthase activity	Biotin biosynthesis
HSM742d0C1p_02160 N-acetylneuraminate lyase subunit	nanA	Lyase, N-acetylneuraminate lyase activity	Carbohydrate metabolism, N-acetylneuraminate catabolic process
HSM742d0C1p_02180 CAAX amino terminal protease self- immunity	n/a	Metalloendopeptidase activity
HSM742d0C1p_02260 oligopeptide ABC superfamily ATP binding cassette transporter, binding protein	n/a	ATPase activity, ATP binding	Transport
HSM742d0C1p_02270 pyrrolidone-carboxylate peptidase	pcp	Hydrolase, Protease, Thiol protease, pyroglutamyl-peptidase activity
HSM742d0C1p_02540 ABC superfamily ATP binding cassette transporter, membrane protein	n/a	Conversion of energy gained from ATP hydrolysis into trans-bilayer movement of substrates (importers or exporters)	Transport (import and export processes)
HSM742d0C1p_02670 response regulator receiver	graR	DNA binding	pathogenesis, phosphorelay signal transduction system, regulation of transcription, DNA-templated, response to antibiotic
HSM742d0C1p_02840 LPXTG cell wall surface anchor family protein	n/a	Adhesion to abiotic materials and in biofilm formation
HSM742d0C1p_02860 phosphotransferase system IIC components, glucose/maltose/N-acetylglucosamine-specific	ptsG	Kinase, Transferase, glucose transmembrane transporter activity, protein-N(PI)-phosphohistidine-sugar phosphotransferase activity	Phosphotransferase system, Sugar transport, Transport
HSM742d0C1p_02920 immunodominant antigen B	isaB	Immune response, Biofilm formation, immune evasion and virulence
HSM742d0C1p_02940 arginine deiminase	arcA	Hydrolase, arginine deiminase activity	Arginine catabolic process to ornithine, Arginine metabolism
HSM742d0C1p_02950 arginine/oirnithine antiporter	arcD	Arginine:ornithine antiporter activity	Arginine catabolic process
HSM742d0C1p_03170 capsular polysaccharide synthesis enzyme CapB	capB	Pathway capsule polysaccharide biosynthesis, ATP binding non-membrane spanning protein tyrosine kinase activity, Kinase, Transferase, Tyrosine-protein kinase	Capsule biogenesis/degradation, Exopolysaccharide synthesis, capsule polysaccharide biosynthetic process
HSM742d0C1p_03180 capsular polysaccharide synthesis enzyme CapC	capC	Hydrolase, Protein phosphatase, protein tyrosine phosphatase activity, manganese ion binding
HSM742d0C1p_03190 capsular polysaccharide biosynthesis protein CapD	capD	Pathway capsule polysaccharide biosynthesis, which is part of Capsule biogenesis	Capsule biogenesis/degradation, Exopolysaccharide synthesis, capsule polysaccharide biosynthetic process
HSM742d0C1p_03200 capsular polysaccharide synthesis enzyme CapE	capE	Pathway capsule polysaccharide biosynthesis, which is part of Capsule biogenesis	Capsule polysaccharide biosynthetic process, Capsule biogenesis/degradation, Exopolysaccharide synthesis
HSM742d0C1p_03210 capsular polysaccharide synthesis enzyme CapF	capF	Catalytic activity, coenzyme binding
HSM742d0C1p_03220 capsular polysaccharide biosynthesis protein Cap5G	cap5G	UDP-N-acetylglucosamine 2-epimerase activity, Isomerase
HSM742d0C1p_03280 alkaline phosphatase III precursor	phoB	Phosphatase activity	Cofactor binding sites Mg2+ and Zn2+
HSM742d0C1p_03300 SAM	metK	ATP binding, magnesium ion binding, methionine adenosyltransferase activity	One-carbon metabolic process, S-adenosylmethionine biosynthetic process
HSM742d0C1p_03380 TPP	n/a	Co-factor for multiple enzymes	Carbohydrate metabolism, oxidative energy metabolism
HSM742d0C1p_03420 Phosphoadenosine phosphosulfate reductase	cysH	Phosphoadenylyl-sulfate reductase (thioredoxin) activity, Oxidoreductase	Sulfate assimilation, phosphoadenylyl sulfate reduction by phosphoadenylyl-sulfate reductase (thioredoxin), hydrogen sulfide biosynthetic process, cysteine biosynthetic process
HSM742d0C1p_03430 sulfite reductase flavoprotein subunit	cysJ	Oxidoreductase, sulfite reductase (NADPH) activity	Sulfate assimilation, hydrogen sulfide biosynthetic process, cysteine biosynthetic process, Amino-acid biosynthesis, Cysteine biosynthesis, Electron transport, Transport
HSM742d0C1p_03540 choline/carnitine/betaine transporter, BCCT family	opuD	Transmembrane transporter activity	Nitrogen compound transport
HSM742d0C1p_03560 glycine betaine aldehyde dehydrogenase, GbsA	gbsA	Oxidoreductase, betaine-aldehyde dehydrogenase activity	Glycine betaine biosynthetic process from choline
HSM742d0C1p_03570 choline dehydrogenase	betA	Oxidoreductase, betaine-aldehyde dehydrogenase activity, choline dehydrogenase activity, flavin adenine dinucleotide binding	Stress response, glycine betaine biosynthetic process from choline, response to osmotic stress
HSM742d0C1p_03640 acetate-CoA ligase	acs	Ligase, acetate-CoA ligase activity	Acetate catabolic process, acetyl-CoA biosynthetic process from acetate
n/a: Not applicable
