# Supplementary material for: Spontaneous Genomic Variation as a Survival Strategy of Nosocomial Staphylococcus haemolyticus
Source: Microbiol Spectr. 2023 Mar 6;11(2):e02552-22. doi: 10.1128/spectrum.02552-22 (PMC10100732; doi:10.1128/spectrum.02552-22)
Supplement: Supplemental file 4 — Table S4. Download spectrum.02552-22-s0005.xls, XLS file, 0.1 MB [file spectrum.02552-22-s0005.xls]

## Sheet: (A) Deletion_outside_oriC
																									Supplemental_Table_S4- Deletions in non-oriC environ environ.
d13C3	d13C4	d13C5	d16C1	d16C2	d16C3	d16C4	d16C5	d22C1	d22C2	d22C3	d22C4	d22C5	d25C1	d25C2	d25C3	d25C4	d25C5	d28C1	d28C2	d28C3	d28C4	d28C5	d34C1	d34C2	d34C3	d34C4	d34C5
HSM742d0C1p_14960 hypothetical protein	HSM742d0C1p_04930 hypothetical protein	HSM742d0C1p_26480 hypothetical protein	HSM742d0C1p_05490 hypothetical protein	HSM742d0C1p_14960 hypothetical protein	HSM742d0C1p_26480 hypothetical protein	HSM742d0C1p_26480 hypothetical protein	HSM742d0C1p_26480 hypothetical protein	HSM742d0C1p_26480 hypothetical protein	HSM742d0C1p_26480 hypothetical protein	HSM742d0C1p_26480 hypothetical protein	HSM742d0C1p_14960 hypothetical protein	HSM742d0C1p_14960 hypothetical protein	HSM742d0C1p_14960 hypothetical protein	HSM742d0C1p_14960 hypothetical protein	HSM742d0C1p_14960 hypothetical protein	HSM742d0C1p_26480 hypothetical protein	HSM742d0C1p_26480 hypothetical protein	HSM742d0C1p_14960 hypothetical protein	HSM742d0C1p_14960 hypothetical protein	HSM742d0C1p_14960 hypothetical protein	HSM742d0C1p_14960 hypothetical protein	HSM742d0C1p_14960 hypothetical protein	HSM742d0C1p_14960 hypothetical protein	HSM742d0C1p_09920 teichoic acid transporter	HSM742d0C1p_14960 hypothetical protein	HSM742d0C1p_14960 hypothetical protein	HSM742d0C1p_26570 hypothetical protein
HSM742d0C1p_26480 hypothetical protein	HSM742d0C1p_05490 hypothetical protein	HSM742d0C1p_26570 hypothetical protein		HSM742d0C1p_26570 hypothetical protein	HSM742d0C1p_26570 hypothetical protein	HSM742d0C1p_26570 hypothetical protein	HSM742d0C1p_26570 hypothetical protein	HSM742d0C1p_26570 hypothetical protein	HSM742d0C1p_26570 hypothetical protein	HSM742d0C1p_26570 hypothetical protein	HSM742d0C1p_26480 hypothetical protein	HSM742d0C1p_26480 hypothetical protein	HSM742d0C1p_26480 hypothetical protein	HSM742d0C1p_26480 hypothetical protein	HSM742d0C1p_26480 hypothetical protein	HSM742d0C1p_26570 hypothetical protein	HSM742d0C1p_26570 hypothetical protein	HSM742d0C1p_09920 teichoic acid transporter	HSM742d0C1p_26480 hypothetical protein	HSM742d0C1p_26480 hypothetical protein	HSM742d0C1p_26480 hypothetical protein	HSM742d0C1p_26480 hypothetical protein	HSM742d0C1p_09920 teichoic acid transporter	HSM742d0C1p_12690 hypothetical protein	HSM742d0C1p_09920 teichoic acid transporter	HSM742d0C1p_26480 hypothetical protein	HSM742d0C1p_09920 teichoic acid transporter
HSM742d0C1p_26570 hypothetical protein	HSM742d0C1p_07880 tRNA-Val(tac)	HSM742d0C1p_26580 hypothetical protein		HSM742d0C1p_12690 hypothetical protein	HSM742d0C1p_26580 hypothetical protein	HSM742d0C1p_26580 hypothetical protein	HSM742d0C1p_26580 hypothetical protein	HSM742d0C1p_26580 hypothetical protein	HSM742d0C1p_26580 hypothetical protein	HSM742d0C1p_26580 hypothetical protein	HSM742d0C1p_26570 hypothetical protein	HSM742d0C1p_26570 hypothetical protein	HSM742d0C1p_26570 hypothetical protein	HSM742d0C1p_26570 hypothetical protein	HSM742d0C1p_26570 hypothetical protein	HSM742d0C1p_26580 hypothetical protein	HSM742d0C1p_26580 hypothetical protein	HSM742d0C1p_12690 hypothetical protein	HSM742d0C1p_26810 transposase for IS1272	HSM742d0C1p_26570 hypothetical protein	HSM742d0C1p_26570 hypothetical protein	HSM742d0C1p_26570 hypothetical protein	HSM742d0C1p_12690 hypothetical protein	HSM742d0C1p_23320 hypothetical protein	HSM742d0C1p_12690 hypothetical protein	HSM742d0C1p_26570 hypothetical protein	HSM742d0C1p_12690 hypothetical protein
HSM742d0C1p_26580 hypothetical protein	HSM742d0C1p_08630 hypothetical protein	HSM742d0C1p_26590 hypothetical protein		HSM742d0C1p_23320 hypothetical protein	HSM742d0C1p_26590 hypothetical protein	HSM742d0C1p_26590 hypothetical protein	HSM742d0C1p_26590 hypothetical protein	HSM742d0C1p_26590 hypothetical protein	HSM742d0C1p_26590 hypothetical protein	HSM742d0C1p_26590 hypothetical protein	HSM742d0C1p_26580 hypothetical protein	HSM742d0C1p_26580 hypothetical protein	HSM742d0C1p_26580 hypothetical protein	HSM742d0C1p_26580 hypothetical protein	HSM742d0C1p_26580 hypothetical protein	HSM742d0C1p_26590 hypothetical protein	HSM742d0C1p_26590 hypothetical protein	HSM742d0C1p_23320 hypothetical protein	HSM742d0C1p_09920 teichoic acid transporter	HSM742d0C1p_26580 hypothetical protein	HSM742d0C1p_26580 hypothetical protein	HSM742d0C1p_26580 hypothetical protein	HSM742d0C1p_17110 DNA-directed RNA polymerase subunit omega chain	HSM742d0C1p_23810 tRNA-Thr(tgt)	HSM742d0C1p_17110 DNA-directed RNA polymerase subunit omega chain	HSM742d0C1p_26580 hypothetical protein	HSM742d0C1p_17110 DNA-directed RNA polymerase subunit omega chain
HSM742d0C1p_26590 hypothetical protein	HSM742d0C1p_09190 hypothetical protein	HSM742d0C1p_26600 hypothetical protein		HSM742d0C1p_05490 hypothetical protein	HSM742d0C1p_26600 hypothetical protein	HSM742d0C1p_26600 hypothetical protein	HSM742d0C1p_26600 hypothetical protein	HSM742d0C1p_26600 hypothetical protein	HSM742d0C1p_26600 hypothetical protein	HSM742d0C1p_26600 hypothetical protein	HSM742d0C1p_26590 hypothetical protein	HSM742d0C1p_26590 hypothetical protein	HSM742d0C1p_26590 hypothetical protein	HSM742d0C1p_26590 hypothetical protein	HSM742d0C1p_26590 hypothetical protein	HSM742d0C1p_26600 hypothetical protein	HSM742d0C1p_26600 hypothetical protein	HSM742d0C1p_25720 transposase for IS431	HSM742d0C1p_12690 hypothetical protein	HSM742d0C1p_26590 hypothetical protein	HSM742d0C1p_26590 hypothetical protein	HSM742d0C1p_26590 hypothetical protein	HSM742d0C1p_23320 hypothetical protein	HSM742d0C1p_26380 tRNA-Leu(taa)	HSM742d0C1p_23320 hypothetical protein	HSM742d0C1p_26590 hypothetical protein	HSM742d0C1p_23320 hypothetical protein
HSM742d0C1p_26600 hypothetical protein	HSM742d0C1p_09230 hypothetical protein	HSM742d0C1p_26810 transposase for IS1272		HSM742d0C1p_19920 flagellar hook-length control protein	HSM742d0C1p_26810 transposase for IS1272	HSM742d0C1p_26810 transposase for IS1272	HSM742d0C1p_26810 transposase for IS1272	HSM742d0C1p_26810 transposase for IS1272	HSM742d0C1p_26810 transposase for IS1272	HSM742d0C1p_26810 transposase for IS1272	HSM742d0C1p_26600 hypothetical protein	HSM742d0C1p_26600 hypothetical protein	HSM742d0C1p_26600 hypothetical protein	HSM742d0C1p_26600 hypothetical protein	HSM742d0C1p_26600 hypothetical protein	HSM742d0C1p_26810 transposase for IS1272	HSM742d0C1p_26810 transposase for IS1272	HSM742d0C1p_05490 hypothetical protein	HSM742d0C1p_23320 hypothetical protein	HSM742d0C1p_26600 hypothetical protein	HSM742d0C1p_26600 hypothetical protein	HSM742d0C1p_26600 hypothetical protein	HSM742d0C1p_25720 transposase for IS431	HSM742d0C1p_05490 hypothetical protein	HSM742d0C1p_25720 transposase for IS431	HSM742d0C1p_26600 hypothetical protein	HSM742d0C1p_25720 transposase for IS431
HSM742d0C1p_26810 transposase for IS1272	HSM742d0C1p_13620 hypothetical protein	HSM742d0C1p_25580 hypothetical protein		HSM742d0C1p_20200 hypothetical protein	HSM742d0C1p_07880 tRNA-Val(tac)	HSM742d0C1p_25580 hypothetical protein	HSM742d0C1p_24670 SAP domain-containing protein	HSM742d0C1p_09920 teichoic acid transporter	HSM742d0C1p_12690 hypothetical protein	HSM742d0C1p_09920 teichoic acid transporter	HSM742d0C1p_26810 transposase for IS1272	HSM742d0C1p_26810 transposase for IS1272	HSM742d0C1p_26810 transposase for IS1272	HSM742d0C1p_26810 transposase for IS1272	HSM742d0C1p_26810 transposase for IS1272	HSM742d0C1p_12690 hypothetical protein	HSM742d0C1p_12690 hypothetical protein	HSM742d0C1p_09190 hypothetical protein	HSM742d0C1p_05490 hypothetical protein	HSM742d0C1p_26810 transposase for IS1272	HSM742d0C1p_26810 transposase for IS1272	HSM742d0C1p_26810 transposase for IS1272	HSM742d0C1p_05490 hypothetical protein	HSM742d0C1p_07880 tRNA-Val(tac)	HSM742d0C1p_26380 tRNA-Leu(taa)	HSM742d0C1p_26810 transposase for IS1272	HSM742d0C1p_05490 hypothetical protein
HSM742d0C1p_09920 teichoic acid transporter	HSM742d0C1p_14910 phage head morphogenesis protein	HSM742d0C1p_25590 type I restriction enzyme restriction chain		HSM742d0C1p_22240 cadmium efflux system accessory protein CadX	HSM742d0C1p_13620 hypothetical protein	HSM742d0C1p_25590 type I restriction enzyme restriction chain		HSM742d0C1p_23320 hypothetical protein	HSM742d0C1p_25720 transposase for IS431	HSM742d0C1p_12690 hypothetical protein	HSM742d0C1p_09920 teichoic acid transporter	HSM742d0C1p_09920 teichoic acid transporter	HSM742d0C1p_09920 teichoic acid transporter	HSM742d0C1p_09920 teichoic acid transporter	HSM742d0C1p_12690 hypothetical protein	HSM742d0C1p_23320 hypothetical protein	HSM742d0C1p_23320 hypothetical protein	HSM742d0C1p_13620 hypothetical protein	HSM742d0C1p_09190 hypothetical protein	HSM742d0C1p_09920 teichoic acid transporter	HSM742d0C1p_12690 hypothetical protein	HSM742d0C1p_12690 hypothetical protein	HSM742d0C1p_07880 tRNA-Val(tac)	HSM742d0C1p_09190 hypothetical protein	HSM742d0C1p_05490 hypothetical protein	HSM742d0C1p_09920 teichoic acid transporter	HSM742d0C1p_09190 hypothetical protein
HSM742d0C1p_12690 hypothetical protein	HSM742d0C1p_15180 phage terminase small subunit	HSM742d0C1p_25600 SSS family solute:sodium (Na+)/proline symporter		HSM742d0C1p_24690 hypothetical protein	HSM742d0C1p_23220 hypothetical protein	HSM742d0C1p_25600 SSS family solute:sodium (Na+)/proline symporter		HSM742d0C1p_23810 tRNA-Thr(tgt)	HSM742d0C1p_15180 phage terminase small subunit	HSM742d0C1p_17110 DNA-directed RNA polymerase subunit omega chain	HSM742d0C1p_12690 hypothetical protein	HSM742d0C1p_12690 hypothetical protein	HSM742d0C1p_23320 hypothetical protein	HSM742d0C1p_12690 hypothetical protein	HSM742d0C1p_23320 hypothetical protein	HSM742d0C1p_13620 hypothetical protein	HSM742d0C1p_25720 transposase for IS431	HSM742d0C1p_14910 phage head morphogenesis protein	HSM742d0C1p_19370 Na+/H+ antiporter, MnhE subunit	HSM742d0C1p_12690 hypothetical protein	HSM742d0C1p_23320 hypothetical protein	HSM742d0C1p_23320 hypothetical protein	HSM742d0C1p_13620 hypothetical protein	HSM742d0C1p_15230 hypothetical protein	HSM742d0C1p_09190 hypothetical protein	HSM742d0C1p_12690 hypothetical protein	HSM742d0C1p_13620 hypothetical protein
HSM742d0C1p_17110 DNA-directed RNA polymerase subunit omega chain	HSM742d0C1p_15230 hypothetical protein	HSM742d0C1p_25610 hypothetical protein		HSM742d0C1p_26130 Fibronectin-binding protein (FBP)	HSM742d0C1p_24680 hypothetical protein	HSM742d0C1p_25610 hypothetical protein		HSM742d0C1p_25720 transposase for IS431	HSM742d0C1p_16450 rliD	HSM742d0C1p_23320 hypothetical protein	HSM742d0C1p_23320 hypothetical protein	HSM742d0C1p_23320 hypothetical protein	HSM742d0C1p_25720 transposase for IS431	HSM742d0C1p_17110 DNA-directed RNA polymerase subunit omega chain	HSM742d0C1p_23810 tRNA-Thr(tgt)	HSM742d0C1p_15680 hypothetical protein	HSM742d0C1p_26380 tRNA-Leu(taa)	HSM742d0C1p_15230 hypothetical protein	HSM742d0C1p_19920 flagellar hook-length control protein	HSM742d0C1p_23320 hypothetical protein	HSM742d0C1p_25720 transposase for IS431	HSM742d0C1p_25720 transposase for IS431	HSM742d0C1p_14910 phage head morphogenesis protein	HSM742d0C1p_16450 rliD	HSM742d0C1p_13620 hypothetical protein	HSM742d0C1p_23320 hypothetical protein	HSM742d0C1p_14910 phage head morphogenesis protein
HSM742d0C1p_23320 hypothetical protein	HSM742d0C1p_15680 hypothetical protein	HSM742d0C1p_25630 hypothetical protein		HSM742d0C1p_26560 hypothetical protein	HSM742d0C1p_25670 hypothetical protein	HSM742d0C1p_25630 hypothetical protein		HSM742d0C1p_09190 hypothetical protein	HSM742d0C1p_19920 flagellar hook-length control protein	HSM742d0C1p_25720 transposase for IS431	HSM742d0C1p_04930 hypothetical protein	HSM742d0C1p_25720 transposase for IS431	HSM742d0C1p_05490 hypothetical protein	HSM742d0C1p_23320 hypothetical protein	HSM742d0C1p_25720 transposase for IS431	HSM742d0C1p_19920 flagellar hook-length control protein	HSM742d0C1p_07880 tRNA-Val(tac)	HSM742d0C1p_15680 hypothetical protein	HSM742d0C1p_20200 hypothetical protein	HSM742d0C1p_25720 transposase for IS431	HSM742d0C1p_04930 hypothetical protein	HSM742d0C1p_05490 hypothetical protein	HSM742d0C1p_15230 hypothetical protein	HSM742d0C1p_19370 Na+/H+ antiporter, MnhE subunit	HSM742d0C1p_14910 phage head morphogenesis protein	HSM742d0C1p_04930 hypothetical protein	HSM742d0C1p_15230 hypothetical protein
HSM742d0C1p_23810 tRNA-Thr(tgt)	HSM742d0C1p_16450 rliD	HSM742d0C1p_25640 hypothetical protein		HSM742d0C1p_06080 hypothetical protein	HSM742d0C1p_04500 hypothetical protein	HSM742d0C1p_25640 hypothetical protein		HSM742d0C1p_16450 rliD	HSM742d0C1p_24680 hypothetical protein	HSM742d0C1p_05490 hypothetical protein	HSM742d0C1p_05490 hypothetical protein	HSM742d0C1p_04930 hypothetical protein	HSM742d0C1p_09190 hypothetical protein	HSM742d0C1p_25720 transposase for IS431	HSM742d0C1p_26380 tRNA-Leu(taa)	HSM742d0C1p_20790 hypothetical protein	HSM742d0C1p_09230 hypothetical protein	HSM742d0C1p_16450 rliD	HSM742d0C1p_20790 hypothetical protein	HSM742d0C1p_05490 hypothetical protein	HSM742d0C1p_05490 hypothetical protein	HSM742d0C1p_09190 hypothetical protein	HSM742d0C1p_16450 rliD	HSM742d0C1p_20790 hypothetical protein	HSM742d0C1p_15230 hypothetical protein	HSM742d0C1p_05490 hypothetical protein	HSM742d0C1p_15680 hypothetical protein
HSM742d0C1p_25720 transposase for IS431	HSM742d0C1p_16850 hypothetical protein	HSM742d0C1p_25660 hypothetical protein		HSM742d0C1p_06800 hypothetical protein	HSM742d0C1p_07820 hypothetical protein	HSM742d0C1p_25660 hypothetical protein		HSM742d0C1p_19370 Na+/H+ antiporter, MnhE subunit	HSM742d0C1p_25580 hypothetical protein	HSM742d0C1p_14910 phage head morphogenesis protein	HSM742d0C1p_15180 phage terminase small subunit	HSM742d0C1p_05490 hypothetical protein	HSM742d0C1p_16450 rliD	HSM742d0C1p_04930 hypothetical protein	HSM742d0C1p_05490 hypothetical protein	HSM742d0C1p_22240 cadmium efflux system accessory protein CadX	HSM742d0C1p_15230 hypothetical protein	HSM742d0C1p_19920 flagellar hook-length control protein	HSM742d0C1p_23220 hypothetical protein	HSM742d0C1p_14910 phage head morphogenesis protein	HSM742d0C1p_13620 hypothetical protein	HSM742d0C1p_15230 hypothetical protein	HSM742d0C1p_20200 hypothetical protein	HSM742d0C1p_23220 hypothetical protein	HSM742d0C1p_15680 hypothetical protein	HSM742d0C1p_08630 hypothetical protein	HSM742d0C1p_16450 rliD
HSM742d0C1p_26380 tRNA-Leu(taa)	HSM742d0C1p_19370 Na+/H+ antiporter, MnhE subunit	HSM742d0C1p_25670 hypothetical protein		HSM742d0C1p_06990 hypothetical protein	HSM742d0C1p_08680 hypothetical protein	HSM742d0C1p_25670 hypothetical protein		HSM742d0C1p_20790 hypothetical protein	HSM742d0C1p_25590 type I restriction enzyme restriction chain	HSM742d0C1p_19370 Na+/H+ antiporter, MnhE subunit	HSM742d0C1p_15680 hypothetical protein	HSM742d0C1p_13620 hypothetical protein	HSM742d0C1p_20200 hypothetical protein	HSM742d0C1p_05490 hypothetical protein	HSM742d0C1p_07880 tRNA-Val(tac)	HSM742d0C1p_24680 hypothetical protein	HSM742d0C1p_16450 rliD	HSM742d0C1p_20200 hypothetical protein	HSM742d0C1p_24680 hypothetical protein	HSM742d0C1p_15230 hypothetical protein	HSM742d0C1p_19370 Na+/H+ antiporter, MnhE subunit	HSM742d0C1p_15680 hypothetical protein	HSM742d0C1p_23000 hypothetical protein	HSM742d0C1p_24690 hypothetical protein	HSM742d0C1p_16450 rliD	HSM742d0C1p_09190 hypothetical protein	HSM742d0C1p_19920 flagellar hook-length control protein
	HSM742d0C1p_19920 flagellar hook-length control protein	HSM742d0C1p_25680 hypothetical protein		HSM742d0C1p_08680 hypothetical protein	HSM742d0C1p_09180 hypothetical protein	HSM742d0C1p_25680 hypothetical protein		HSM742d0C1p_23220 hypothetical protein	HSM742d0C1p_25600 SSS family solute:sodium (Na+)/proline symporter	HSM742d0C1p_20200 hypothetical protein	HSM742d0C1p_20790 hypothetical protein	HSM742d0C1p_15230 hypothetical protein	HSM742d0C1p_26120 hypothetical protein	HSM742d0C1p_07880 tRNA-Val(tac)	HSM742d0C1p_19370 Na+/H+ antiporter, MnhE subunit	HSM742d0C1p_24690 hypothetical protein	HSM742d0C1p_25580 hypothetical protein	HSM742d0C1p_22240 cadmium efflux system accessory protein CadX	HSM742d0C1p_24690 hypothetical protein	HSM742d0C1p_19370 Na+/H+ antiporter, MnhE subunit	HSM742d0C1p_20200 hypothetical protein	HSM742d0C1p_16450 rliD	HSM742d0C1p_23220 hypothetical protein	HSM742d0C1p_25580 hypothetical protein	HSM742d0C1p_19920 flagellar hook-length control protein	HSM742d0C1p_13620 hypothetical protein	HSM742d0C1p_20200 hypothetical protein
	HSM742d0C1p_20200 hypothetical protein	HSM742d0C1p_25690 bacteriocin ABC transporter ATP-binding protein		HSM742d0C1p_08700 hypothetical protein	HSM742d0C1p_09250 hypothetical protein	HSM742d0C1p_25690 bacteriocin ABC transporter ATP-binding protein		HSM742d0C1p_24680 hypothetical protein	HSM742d0C1p_25610 hypothetical protein	HSM742d0C1p_20790 hypothetical protein	HSM742d0C1p_23220 hypothetical protein	HSM742d0C1p_16450 rliD	HSM742d0C1p_26130 Fibronectin-binding protein (FBP)	HSM742d0C1p_09190 hypothetical protein	HSM742d0C1p_22240 cadmium efflux system accessory protein CadX	HSM742d0C1p_25580 hypothetical protein	HSM742d0C1p_25590 type I restriction enzyme restriction chain	HSM742d0C1p_23220 hypothetical protein	HSM742d0C1p_25660 hypothetical protein	HSM742d0C1p_19920 flagellar hook-length control protein	HSM742d0C1p_22240 cadmium efflux system accessory protein CadX	HSM742d0C1p_19920 flagellar hook-length control protein	HSM742d0C1p_24680 hypothetical protein	HSM742d0C1p_25590 type I restriction enzyme restriction chain	HSM742d0C1p_20790 hypothetical protein	HSM742d0C1p_14910 phage head morphogenesis protein	HSM742d0C1p_20790 hypothetical protein
	HSM742d0C1p_20790 hypothetical protein	HSM742d0C1p_25700 hypothetical protein		HSM742d0C1p_09180 hypothetical protein	HSM742d0C1p_11740 hypothetical protein	HSM742d0C1p_25700 hypothetical protein		HSM742d0C1p_25580 hypothetical protein	HSM742d0C1p_25630 hypothetical protein	HSM742d0C1p_23220 hypothetical protein	HSM742d0C1p_24680 hypothetical protein	HSM742d0C1p_19920 flagellar hook-length control protein	HSM742d0C1p_26560 hypothetical protein	HSM742d0C1p_14910 phage head morphogenesis protein	HSM742d0C1p_23220 hypothetical protein	HSM742d0C1p_25590 type I restriction enzyme restriction chain	HSM742d0C1p_25600 SSS family solute:sodium (Na+)/proline symporter	HSM742d0C1p_24690 hypothetical protein	HSM742d0C1p_25700 hypothetical protein	HSM742d0C1p_20200 hypothetical protein	HSM742d0C1p_23220 hypothetical protein	HSM742d0C1p_24680 hypothetical protein	HSM742d0C1p_24690 hypothetical protein	HSM742d0C1p_25600 SSS family solute:sodium (Na+)/proline symporter	HSM742d0C1p_22240 cadmium efflux system accessory protein CadX	HSM742d0C1p_15230 hypothetical protein	HSM742d0C1p_23000 hypothetical protein
	HSM742d0C1p_22150 hypothetical protein	HSM742d0C1p_25710 hypothetical protein		HSM742d0C1p_09320 hypothetical protein	HSM742d0C1p_12480 hypothetical protein	HSM742d0C1p_25710 hypothetical protein		HSM742d0C1p_25590 type I restriction enzyme restriction chain	HSM742d0C1p_25640 hypothetical protein	HSM742d0C1p_24680 hypothetical protein	HSM742d0C1p_25580 hypothetical protein	HSM742d0C1p_20790 hypothetical protein	HSM742d0C1p_04980 hypothetical protein	HSM742d0C1p_15230 hypothetical protein	HSM742d0C1p_25580 hypothetical protein	HSM742d0C1p_25600 SSS family solute:sodium (Na+)/proline symporter	HSM742d0C1p_25610 hypothetical protein	HSM742d0C1p_25660 hypothetical protein	HSM742d0C1p_26120 hypothetical protein	HSM742d0C1p_23000 hypothetical protein	HSM742d0C1p_24680 hypothetical protein	HSM742d0C1p_25580 hypothetical protein	HSM742d0C1p_25680 hypothetical protein	HSM742d0C1p_25610 hypothetical protein	HSM742d0C1p_23220 hypothetical protein	HSM742d0C1p_15680 hypothetical protein	HSM742d0C1p_23220 hypothetical protein
	HSM742d0C1p_22240 cadmium efflux system accessory protein CadX	HSM742d0C1p_25730 DNA topoisomerase III topB		HSM742d0C1p_09640 hypothetical protein	HSM742d0C1p_12510 hypothetical protein	HSM742d0C1p_25730 DNA topoisomerase III topB		HSM742d0C1p_25600 SSS family solute:sodium (Na+)/proline symporter	HSM742d0C1p_25660 hypothetical protein	HSM742d0C1p_25580 hypothetical protein	HSM742d0C1p_25590 type I restriction enzyme restriction chain	HSM742d0C1p_24680 hypothetical protein	HSM742d0C1p_06080 hypothetical protein	HSM742d0C1p_16450 rliD	HSM742d0C1p_25590 type I restriction enzyme restriction chain	HSM742d0C1p_25610 hypothetical protein	HSM742d0C1p_25630 hypothetical protein	HSM742d0C1p_25700 hypothetical protein	HSM742d0C1p_26130 Fibronectin-binding protein (FBP)	HSM742d0C1p_23220 hypothetical protein	HSM742d0C1p_25580 hypothetical protein	HSM742d0C1p_25590 type I restriction enzyme restriction chain	HSM742d0C1p_25740 hypothetical protein	HSM742d0C1p_25630 hypothetical protein	HSM742d0C1p_24680 hypothetical protein	HSM742d0C1p_16450 rliD	HSM742d0C1p_24680 hypothetical protein
	HSM742d0C1p_23000 hypothetical protein	HSM742d0C1p_25740 hypothetical protein		HSM742d0C1p_10210 hypothetical protein	HSM742d0C1p_12630 ferric uptake regulator-like protein	HSM742d0C1p_25740 hypothetical protein		HSM742d0C1p_25610 hypothetical protein	HSM742d0C1p_25670 hypothetical protein	HSM742d0C1p_25590 type I restriction enzyme restriction chain	HSM742d0C1p_25600 SSS family solute:sodium (Na+)/proline symporter	HSM742d0C1p_24690 hypothetical protein	HSM742d0C1p_07590 hypothetical protein	HSM742d0C1p_19370 Na+/H+ antiporter, MnhE subunit	HSM742d0C1p_25600 SSS family solute:sodium (Na+)/proline symporter	HSM742d0C1p_25630 hypothetical protein	HSM742d0C1p_25640 hypothetical protein	HSM742d0C1p_25740 hypothetical protein	HSM742d0C1p_04980 hypothetical protein	HSM742d0C1p_24680 hypothetical protein	HSM742d0C1p_25590 type I restriction enzyme restriction chain	HSM742d0C1p_25600 SSS family solute:sodium (Na+)/proline symporter	HSM742d0C1p_26120 hypothetical protein	HSM742d0C1p_25640 hypothetical protein	HSM742d0C1p_24690 hypothetical protein	HSM742d0C1p_19370 Na+/H+ antiporter, MnhE subunit	HSM742d0C1p_25580 hypothetical protein
	HSM742d0C1p_23220 hypothetical protein	HSM742d0C1p_25750 hypothetical protein		HSM742d0C1p_11990 hypothetical protein	HSM742d0C1p_13660 RNaseP_bact_b	HSM742d0C1p_25750 hypothetical protein		HSM742d0C1p_25630 hypothetical protein	HSM742d0C1p_25680 hypothetical protein	HSM742d0C1p_25600 SSS family solute:sodium (Na+)/proline symporter	HSM742d0C1p_25610 hypothetical protein	HSM742d0C1p_25580 hypothetical protein	HSM742d0C1p_07820 hypothetical protein	HSM742d0C1p_19920 flagellar hook-length control protein	HSM742d0C1p_25610 hypothetical protein	HSM742d0C1p_25640 hypothetical protein	HSM742d0C1p_25660 hypothetical protein	HSM742d0C1p_04980 hypothetical protein	HSM742d0C1p_05840 hypothetical protein	HSM742d0C1p_25580 hypothetical protein	HSM742d0C1p_25600 SSS family solute:sodium (Na+)/proline symporter	HSM742d0C1p_25610 hypothetical protein	HSM742d0C1p_26130 Fibronectin-binding protein (FBP)	HSM742d0C1p_25660 hypothetical protein	HSM742d0C1p_25580 hypothetical protein	HSM742d0C1p_19920 flagellar hook-length control protein	HSM742d0C1p_25590 type I restriction enzyme restriction chain
	HSM742d0C1p_24680 hypothetical protein	HSM742d0C1p_25760 hypothetical protein		HSM742d0C1p_12630 ferric uptake regulator-like protein	HSM742d0C1p_13690 hypothetical protein	HSM742d0C1p_25760 hypothetical protein		HSM742d0C1p_25640 hypothetical protein	HSM742d0C1p_25690 bacteriocin ABC transporter ATP-binding protein	HSM742d0C1p_25610 hypothetical protein	HSM742d0C1p_25630 hypothetical protein	HSM742d0C1p_25590 type I restriction enzyme restriction chain	HSM742d0C1p_08680 hypothetical protein	HSM742d0C1p_20200 hypothetical protein	HSM742d0C1p_25630 hypothetical protein	HSM742d0C1p_25660 hypothetical protein	HSM742d0C1p_25670 hypothetical protein	HSM742d0C1p_05860 hypothetical protein	HSM742d0C1p_05860 hypothetical protein	HSM742d0C1p_25590 type I restriction enzyme restriction chain	HSM742d0C1p_25610 hypothetical protein	HSM742d0C1p_25630 hypothetical protein	HSM742d0C1p_26560 hypothetical protein	HSM742d0C1p_25670 hypothetical protein	HSM742d0C1p_25590 type I restriction enzyme restriction chain	HSM742d0C1p_20200 hypothetical protein	HSM742d0C1p_25600 SSS family solute:sodium (Na+)/proline symporter
	HSM742d0C1p_24690 hypothetical protein	HSM742d0C1p_25770 hypothetical protein		HSM742d0C1p_13690 hypothetical protein	HSM742d0C1p_13950 hypothetical protein	HSM742d0C1p_25770 hypothetical protein		HSM742d0C1p_25660 hypothetical protein	HSM742d0C1p_25700 hypothetical protein	HSM742d0C1p_25630 hypothetical protein	HSM742d0C1p_25640 hypothetical protein	HSM742d0C1p_25600 SSS family solute:sodium (Na+)/proline symporter	HSM742d0C1p_09180 hypothetical protein	HSM742d0C1p_20790 hypothetical protein	HSM742d0C1p_25640 hypothetical protein	HSM742d0C1p_25670 hypothetical protein	HSM742d0C1p_25680 hypothetical protein	HSM742d0C1p_06120 hypothetical protein	HSM742d0C1p_06120 hypothetical protein	HSM742d0C1p_25600 SSS family solute:sodium (Na+)/proline symporter	HSM742d0C1p_25630 hypothetical protein	HSM742d0C1p_25640 hypothetical protein	HSM742d0C1p_04190 hypothetical protein	HSM742d0C1p_25680 hypothetical protein	HSM742d0C1p_25600 SSS family solute:sodium (Na+)/proline symporter	HSM742d0C1p_20790 hypothetical protein	HSM742d0C1p_25610 hypothetical protein
	HSM742d0C1p_25580 hypothetical protein	HSM742d0C1p_25780 hypothetical protein		HSM742d0C1p_14760 hypothetical protein	HSM742d0C1p_18550 hypothetical protein	HSM742d0C1p_25780 hypothetical protein		HSM742d0C1p_25670 hypothetical protein	HSM742d0C1p_25710 hypothetical protein	HSM742d0C1p_25640 hypothetical protein	HSM742d0C1p_25660 hypothetical protein	HSM742d0C1p_25610 hypothetical protein	HSM742d0C1p_09240 hypothetical protein	HSM742d0C1p_24680 hypothetical protein	HSM742d0C1p_25660 hypothetical protein	HSM742d0C1p_25680 hypothetical protein	HSM742d0C1p_25690 bacteriocin ABC transporter ATP-binding protein	HSM742d0C1p_06130 hypothetical protein	HSM742d0C1p_06250 hypothetical protein	HSM742d0C1p_25610 hypothetical protein	HSM742d0C1p_25640 hypothetical protein	HSM742d0C1p_25660 hypothetical protein	HSM742d0C1p_05840 hypothetical protein	HSM742d0C1p_25690 bacteriocin ABC transporter ATP-binding protein	HSM742d0C1p_25610 hypothetical protein	HSM742d0C1p_22240 cadmium efflux system accessory protein CadX	HSM742d0C1p_25630 hypothetical protein
	HSM742d0C1p_25590 type I restriction enzyme restriction chain	HSM742d0C1p_25790 P-ATPase superfamily P-type ATPase copper (Cu2+)transporter		HSM742d0C1p_15120 phage head-tail joining protein	HSM742d0C1p_20170 hypothetical protein	HSM742d0C1p_25790 P-ATPase superfamily P-type ATPase copper (Cu2+)transporter		HSM742d0C1p_25680 hypothetical protein	HSM742d0C1p_25730 DNA topoisomerase III topB	HSM742d0C1p_25660 hypothetical protein	HSM742d0C1p_25670 hypothetical protein	HSM742d0C1p_25630 hypothetical protein	HSM742d0C1p_09640 hypothetical protein	HSM742d0C1p_25660 hypothetical protein	HSM742d0C1p_25670 hypothetical protein	HSM742d0C1p_25690 bacteriocin ABC transporter ATP-binding protein	HSM742d0C1p_25700 hypothetical protein	HSM742d0C1p_06730 hypothetical protein	HSM742d0C1p_06990 hypothetical protein	HSM742d0C1p_25630 hypothetical protein	HSM742d0C1p_25660 hypothetical protein	HSM742d0C1p_25670 hypothetical protein	HSM742d0C1p_06080 hypothetical protein	HSM742d0C1p_25700 hypothetical protein	HSM742d0C1p_25630 hypothetical protein	HSM742d0C1p_23000 hypothetical protein	HSM742d0C1p_25640 hypothetical protein
	HSM742d0C1p_25600 SSS family solute:sodium (Na+)/proline symporter	HSM742d0C1p_25800 hypothetical protein		HSM742d0C1p_15210 hypothetical protein	HSM742d0C1p_22050 hypothetical protein	HSM742d0C1p_25800 hypothetical protein		HSM742d0C1p_25690 bacteriocin ABC transporter ATP-binding protein	HSM742d0C1p_25740 hypothetical protein	HSM742d0C1p_25670 hypothetical protein	HSM742d0C1p_25680 hypothetical protein	HSM742d0C1p_25640 hypothetical protein	HSM742d0C1p_11710 hypothetical protein	HSM742d0C1p_25740 hypothetical protein	HSM742d0C1p_25680 hypothetical protein	HSM742d0C1p_25700 hypothetical protein	HSM742d0C1p_25710 hypothetical protein	HSM742d0C1p_06770 hypothetical protein	HSM742d0C1p_07060 hypothetical protein	HSM742d0C1p_25640 hypothetical protein	HSM742d0C1p_25670 hypothetical protein	HSM742d0C1p_25680 hypothetical protein	HSM742d0C1p_06250 hypothetical protein	HSM742d0C1p_25710 hypothetical protein	HSM742d0C1p_25640 hypothetical protein	HSM742d0C1p_23220 hypothetical protein	HSM742d0C1p_25660 hypothetical protein
	HSM742d0C1p_25610 hypothetical protein	HSM742d0C1p_25810 hypothetical protein		HSM742d0C1p_15220 hypothetical protein	HSM742d0C1p_23180 hypothetical protein	HSM742d0C1p_25810 hypothetical protein		HSM742d0C1p_25700 hypothetical protein	HSM742d0C1p_25750 hypothetical protein	HSM742d0C1p_25680 hypothetical protein	HSM742d0C1p_25690 bacteriocin ABC transporter ATP-binding protein	HSM742d0C1p_25660 hypothetical protein	HSM742d0C1p_11990 hypothetical protein	HSM742d0C1p_26120 hypothetical protein	HSM742d0C1p_25690 bacteriocin ABC transporter ATP-binding protein	HSM742d0C1p_25710 hypothetical protein	HSM742d0C1p_25730 DNA topoisomerase III topB	HSM742d0C1p_07140 hypothetical protein	HSM742d0C1p_07070 hypothetical protein	HSM742d0C1p_25660 hypothetical protein	HSM742d0C1p_25680 hypothetical protein	HSM742d0C1p_25690 bacteriocin ABC transporter ATP-binding protein	HSM742d0C1p_06600 hypothetical protein	HSM742d0C1p_25730 DNA topoisomerase III topB	HSM742d0C1p_25660 hypothetical protein	HSM742d0C1p_24680 hypothetical protein	HSM742d0C1p_25670 hypothetical protein
	HSM742d0C1p_25630 hypothetical protein	HSM742d0C1p_25820 Copper-sensing transcriptional repressor CsoR		HSM742d0C1p_15330 hypothetical protein	HSM742d0C1p_24670 SAP domain-containing protein	HSM742d0C1p_25820 Copper-sensing transcriptional repressor CsoR		HSM742d0C1p_25710 hypothetical protein	HSM742d0C1p_25760 hypothetical protein	HSM742d0C1p_25690 bacteriocin ABC transporter ATP-binding protein	HSM742d0C1p_25700 hypothetical protein	HSM742d0C1p_25670 hypothetical protein	HSM742d0C1p_12300 hypothetical protein	HSM742d0C1p_26560 hypothetical protein	HSM742d0C1p_25700 hypothetical protein	HSM742d0C1p_25730 DNA topoisomerase III topB	HSM742d0C1p_25740 hypothetical protein	HSM742d0C1p_07590 hypothetical protein	HSM742d0C1p_07140 hypothetical protein	HSM742d0C1p_25670 hypothetical protein	HSM742d0C1p_25690 bacteriocin ABC transporter ATP-binding protein	HSM742d0C1p_25700 hypothetical protein	HSM742d0C1p_06770 hypothetical protein	HSM742d0C1p_25740 hypothetical protein	HSM742d0C1p_25670 hypothetical protein	HSM742d0C1p_24690 hypothetical protein	HSM742d0C1p_25680 hypothetical protein
	HSM742d0C1p_25640 hypothetical protein	HSM742d0C1p_25830 hypothetical protein		HSM742d0C1p_17980 hypothetical protein	HSM742d0C1p_24920 hypothetical protein	HSM742d0C1p_25830 hypothetical protein		HSM742d0C1p_25730 DNA topoisomerase III topB	HSM742d0C1p_25770 hypothetical protein	HSM742d0C1p_25700 hypothetical protein	HSM742d0C1p_25710 hypothetical protein	HSM742d0C1p_25680 hypothetical protein	HSM742d0C1p_12630 ferric uptake regulator-like protein	HSM742d0C1p_05540 hypothetical protein	HSM742d0C1p_25710 hypothetical protein	HSM742d0C1p_25740 hypothetical protein	HSM742d0C1p_25750 hypothetical protein	HSM742d0C1p_07770 hypothetical protein	HSM742d0C1p_07590 hypothetical protein	HSM742d0C1p_25680 hypothetical protein	HSM742d0C1p_25700 hypothetical protein	HSM742d0C1p_25710 hypothetical protein	HSM742d0C1p_06800 hypothetical protein	HSM742d0C1p_25750 hypothetical protein	HSM742d0C1p_25680 hypothetical protein	HSM742d0C1p_25680 hypothetical protein	HSM742d0C1p_25690 bacteriocin ABC transporter ATP-binding protein
	HSM742d0C1p_25660 hypothetical protein	HSM742d0C1p_26120 hypothetical protein		HSM742d0C1p_19070 hypothetical protein	HSM742d0C1p_24960 hypothetical protein	HSM742d0C1p_26120 hypothetical protein		HSM742d0C1p_25740 hypothetical protein	HSM742d0C1p_25780 hypothetical protein	HSM742d0C1p_25710 hypothetical protein	HSM742d0C1p_25730 DNA topoisomerase III topB	HSM742d0C1p_25690 bacteriocin ABC transporter ATP-binding protein	HSM742d0C1p_12800 hypothetical protein	HSM742d0C1p_05650 hypothetical protein	HSM742d0C1p_25730 DNA topoisomerase III topB	HSM742d0C1p_25750 hypothetical protein	HSM742d0C1p_25760 hypothetical protein	HSM742d0C1p_07820 hypothetical protein	HSM742d0C1p_07770 hypothetical protein	HSM742d0C1p_25690 bacteriocin ABC transporter ATP-binding protein	HSM742d0C1p_25710 hypothetical protein	HSM742d0C1p_25730 DNA topoisomerase III topB	HSM742d0C1p_07600 hypothetical protein	HSM742d0C1p_25760 hypothetical protein	HSM742d0C1p_25690 bacteriocin ABC transporter ATP-binding protein	HSM742d0C1p_25700 hypothetical protein	HSM742d0C1p_25700 hypothetical protein
	HSM742d0C1p_25670 hypothetical protein	HSM742d0C1p_26130 Fibronectin-binding protein (FBP)		HSM742d0C1p_20170 hypothetical protein		HSM742d0C1p_26130 Fibronectin-binding protein (FBP)		HSM742d0C1p_25750 hypothetical protein	HSM742d0C1p_25790 P-ATPase superfamily P-type ATPase copper (Cu2+)transporter	HSM742d0C1p_25730 DNA topoisomerase III topB	HSM742d0C1p_25740 hypothetical protein	HSM742d0C1p_25700 hypothetical protein	HSM742d0C1p_13690 hypothetical protein	HSM742d0C1p_05860 hypothetical protein	HSM742d0C1p_25740 hypothetical protein	HSM742d0C1p_25760 hypothetical protein	HSM742d0C1p_25770 hypothetical protein	HSM742d0C1p_08230 hypothetical protein	HSM742d0C1p_07820 hypothetical protein	HSM742d0C1p_25700 hypothetical protein	HSM742d0C1p_25730 DNA topoisomerase III topB	HSM742d0C1p_25740 hypothetical protein	HSM742d0C1p_07650 hypothetical protein	HSM742d0C1p_25770 hypothetical protein	HSM742d0C1p_25700 hypothetical protein	HSM742d0C1p_25740 hypothetical protein	HSM742d0C1p_25710 hypothetical protein
	HSM742d0C1p_25680 hypothetical protein	HSM742d0C1p_26140 hypothetical protein		HSM742d0C1p_21940 hypothetical protein		HSM742d0C1p_26140 hypothetical protein		HSM742d0C1p_25760 hypothetical protein	HSM742d0C1p_25800 hypothetical protein	HSM742d0C1p_25740 hypothetical protein	HSM742d0C1p_25750 hypothetical protein	HSM742d0C1p_25710 hypothetical protein	HSM742d0C1p_13740 hypothetical protein	HSM742d0C1p_06330 hypothetical protein	HSM742d0C1p_25750 hypothetical protein	HSM742d0C1p_25770 hypothetical protein	HSM742d0C1p_25780 hypothetical protein	HSM742d0C1p_08620 hypothetical protein	HSM742d0C1p_08050 hypothetical protein	HSM742d0C1p_25710 hypothetical protein	HSM742d0C1p_25740 hypothetical protein	HSM742d0C1p_25750 hypothetical protein	HSM742d0C1p_07820 hypothetical protein	HSM742d0C1p_25780 hypothetical protein	HSM742d0C1p_25710 hypothetical protein	HSM742d0C1p_25820 Copper-sensing transcriptional repressor CsoR	HSM742d0C1p_25730 DNA topoisomerase III topB
	HSM742d0C1p_25690 bacteriocin ABC transporter ATP-binding protein	HSM742d0C1p_26730 hypothetical protein		HSM742d0C1p_22050 hypothetical protein		HSM742d0C1p_26730 hypothetical protein		HSM742d0C1p_25770 hypothetical protein	HSM742d0C1p_25810 hypothetical protein	HSM742d0C1p_25750 hypothetical protein	HSM742d0C1p_25760 hypothetical protein	HSM742d0C1p_25730 DNA topoisomerase III topB	HSM742d0C1p_14280 hypothetical protein	HSM742d0C1p_06600 hypothetical protein	HSM742d0C1p_25760 hypothetical protein	HSM742d0C1p_25780 hypothetical protein	HSM742d0C1p_25790 P-ATPase superfamily P-type ATPase copper (Cu2+)transporter	HSM742d0C1p_08680 hypothetical protein	HSM742d0C1p_08470 hypothetical protein	HSM742d0C1p_25730 DNA topoisomerase III topB	HSM742d0C1p_25750 hypothetical protein	HSM742d0C1p_25760 hypothetical protein	HSM742d0C1p_08680 hypothetical protein	HSM742d0C1p_25790 P-ATPase superfamily P-type ATPase copper (Cu2+)transporter	HSM742d0C1p_25730 DNA topoisomerase III topB	HSM742d0C1p_26120 hypothetical protein	HSM742d0C1p_25740 hypothetical protein
	HSM742d0C1p_25700 hypothetical protein	HSM742d0C1p_26060 Replication initiation protein		HSM742d0C1p_23180 hypothetical protein		HSM742d0C1p_26060 Replication initiation protein		HSM742d0C1p_25780 hypothetical protein	HSM742d0C1p_25820 Copper-sensing transcriptional repressor CsoR	HSM742d0C1p_25760 hypothetical protein	HSM742d0C1p_25770 hypothetical protein	HSM742d0C1p_25740 hypothetical protein	HSM742d0C1p_14310 phosphoriborylanthranilate isomerase	HSM742d0C1p_06990 hypothetical protein	HSM742d0C1p_25770 hypothetical protein	HSM742d0C1p_25790 P-ATPase superfamily P-type ATPase copper (Cu2+)transporter	HSM742d0C1p_25800 hypothetical protein	HSM742d0C1p_08700 hypothetical protein	HSM742d0C1p_08620 hypothetical protein	HSM742d0C1p_25740 hypothetical protein	HSM742d0C1p_25760 hypothetical protein	HSM742d0C1p_25770 hypothetical protein	HSM742d0C1p_08900 hypothetical protein	HSM742d0C1p_25800 hypothetical protein	HSM742d0C1p_25740 hypothetical protein	HSM742d0C1p_26130 Fibronectin-binding protein (FBP)	HSM742d0C1p_25750 hypothetical protein
	HSM742d0C1p_25710 hypothetical protein	HSM742d0C1p_26070 ctRNA_pT181		HSM742d0C1p_24670 SAP domain-containing protein		HSM742d0C1p_26070 ctRNA_pT181		HSM742d0C1p_25790 P-ATPase superfamily P-type ATPase copper (Cu2+)transporter	HSM742d0C1p_25830 hypothetical protein	HSM742d0C1p_25770 hypothetical protein	HSM742d0C1p_25780 hypothetical protein	HSM742d0C1p_25750 hypothetical protein	HSM742d0C1p_14820 hypothetical protein	HSM742d0C1p_07590 hypothetical protein	HSM742d0C1p_25780 hypothetical protein	HSM742d0C1p_25800 hypothetical protein	HSM742d0C1p_25810 hypothetical protein	HSM742d0C1p_08800 SprT family protein	HSM742d0C1p_08680 hypothetical protein	HSM742d0C1p_25750 hypothetical protein	HSM742d0C1p_25770 hypothetical protein	HSM742d0C1p_25780 hypothetical protein	HSM742d0C1p_09070 accessory gene regulator protein C	HSM742d0C1p_25810 hypothetical protein	HSM742d0C1p_25750 hypothetical protein	HSM742d0C1p_03780 hypothetical protein	HSM742d0C1p_25760 hypothetical protein
	HSM742d0C1p_25730 DNA topoisomerase III topB	HSM742d0C1p_26080 hypothetical protein		HSM742d0C1p_24960 hypothetical protein		HSM742d0C1p_26080 hypothetical protein		HSM742d0C1p_25800 hypothetical protein	HSM742d0C1p_26120 hypothetical protein	HSM742d0C1p_25780 hypothetical protein	HSM742d0C1p_25790 P-ATPase superfamily P-type ATPase copper (Cu2+)transporter	HSM742d0C1p_25760 hypothetical protein	HSM742d0C1p_15120 phage head-tail joining protein	HSM742d0C1p_07820 hypothetical protein	HSM742d0C1p_25790 P-ATPase superfamily P-type ATPase copper (Cu2+)transporter	HSM742d0C1p_25810 hypothetical protein	HSM742d0C1p_25820 Copper-sensing transcriptional repressor CsoR	HSM742d0C1p_08820 tRNA-Gly(tcc)	HSM742d0C1p_09180 hypothetical protein	HSM742d0C1p_25760 hypothetical protein	HSM742d0C1p_25780 hypothetical protein	HSM742d0C1p_25790 P-ATPase superfamily P-type ATPase copper (Cu2+)transporter	HSM742d0C1p_09180 hypothetical protein	HSM742d0C1p_25820 Copper-sensing transcriptional repressor CsoR	HSM742d0C1p_25760 hypothetical protein	HSM742d0C1p_03880 hypothetical protein	HSM742d0C1p_25770 hypothetical protein
	HSM742d0C1p_25740 hypothetical protein	HSM742d0C1p_26090 Plasmid recombination enzyme				HSM742d0C1p_26090 Plasmid recombination enzyme		HSM742d0C1p_25810 hypothetical protein	HSM742d0C1p_26130 Fibronectin-binding protein (FBP)	HSM742d0C1p_25790 P-ATPase superfamily P-type ATPase copper (Cu2+)transporter	HSM742d0C1p_25800 hypothetical protein	HSM742d0C1p_25770 hypothetical protein	HSM742d0C1p_15210 hypothetical protein	HSM742d0C1p_07990 hypothetical protein	HSM742d0C1p_25800 hypothetical protein	HSM742d0C1p_25820 Copper-sensing transcriptional repressor CsoR	HSM742d0C1p_25830 hypothetical protein	HSM742d0C1p_09010 hypothetical protein	HSM742d0C1p_09220 hypothetical protein	HSM742d0C1p_25770 hypothetical protein	HSM742d0C1p_25790 P-ATPase superfamily P-type ATPase copper (Cu2+)transporter	HSM742d0C1p_25800 hypothetical protein	HSM742d0C1p_09200 hypothetical protein	HSM742d0C1p_25830 hypothetical protein	HSM742d0C1p_25770 hypothetical protein	HSM742d0C1p_04820 TPP	HSM742d0C1p_25780 hypothetical protein
	HSM742d0C1p_25750 hypothetical protein	HSM742d0C1p_26100 hypothetical protein				HSM742d0C1p_26100 hypothetical protein		HSM742d0C1p_25820 Copper-sensing transcriptional repressor CsoR	HSM742d0C1p_26140 hypothetical protein	HSM742d0C1p_25800 hypothetical protein	HSM742d0C1p_25810 hypothetical protein	HSM742d0C1p_25780 hypothetical protein	HSM742d0C1p_15220 hypothetical protein	HSM742d0C1p_08050 hypothetical protein	HSM742d0C1p_25810 hypothetical protein	HSM742d0C1p_25830 hypothetical protein	HSM742d0C1p_26120 hypothetical protein	HSM742d0C1p_09070 accessory gene regulator protein C	HSM742d0C1p_09360 hypothetical protein	HSM742d0C1p_25780 hypothetical protein	HSM742d0C1p_25800 hypothetical protein	HSM742d0C1p_25810 hypothetical protein	HSM742d0C1p_09240 hypothetical protein	HSM742d0C1p_26120 hypothetical protein	HSM742d0C1p_25780 hypothetical protein	HSM742d0C1p_04960 hypothetical protein	HSM742d0C1p_25790 P-ATPase superfamily P-type ATPase copper (Cu2+)transporter
	HSM742d0C1p_25760 hypothetical protein							HSM742d0C1p_25830 hypothetical protein	HSM742d0C1p_26730 hypothetical protein	HSM742d0C1p_25810 hypothetical protein	HSM742d0C1p_25820 Copper-sensing transcriptional repressor CsoR	HSM742d0C1p_25790 P-ATPase superfamily P-type ATPase copper (Cu2+)transporter	HSM742d0C1p_15330 hypothetical protein	HSM742d0C1p_08620 hypothetical protein	HSM742d0C1p_25820 Copper-sensing transcriptional repressor CsoR	HSM742d0C1p_26120 hypothetical protein	HSM742d0C1p_26130 Fibronectin-binding protein (FBP)	HSM742d0C1p_09100 RNAIII	HSM742d0C1p_09990 hypothetical protein	HSM742d0C1p_25790 P-ATPase superfamily P-type ATPase copper (Cu2+)transporter	HSM742d0C1p_25810 hypothetical protein	HSM742d0C1p_25820 Copper-sensing transcriptional repressor CsoR	HSM742d0C1p_09250 hypothetical protein	HSM742d0C1p_26130 Fibronectin-binding protein (FBP)	HSM742d0C1p_25790 P-ATPase superfamily P-type ATPase copper (Cu2+)transporter	HSM742d0C1p_04980 hypothetical protein	HSM742d0C1p_25800 hypothetical protein
	HSM742d0C1p_25770 hypothetical protein							HSM742d0C1p_26120 hypothetical protein	HSM742d0C1p_08700 hypothetical protein	HSM742d0C1p_25820 Copper-sensing transcriptional repressor CsoR	HSM742d0C1p_25830 hypothetical protein	HSM742d0C1p_25800 hypothetical protein	HSM742d0C1p_17980 hypothetical protein	HSM742d0C1p_08680 hypothetical protein	HSM742d0C1p_25830 hypothetical protein	HSM742d0C1p_26130 Fibronectin-binding protein (FBP)	HSM742d0C1p_26140 hypothetical protein	HSM742d0C1p_09180 hypothetical protein	HSM742d0C1p_10060 hypothetical protein	HSM742d0C1p_25800 hypothetical protein	HSM742d0C1p_25820 Copper-sensing transcriptional repressor CsoR	HSM742d0C1p_25830 hypothetical protein	HSM742d0C1p_09360 hypothetical protein	HSM742d0C1p_26140 hypothetical protein	HSM742d0C1p_25800 hypothetical protein	HSM742d0C1p_05480 hypothetical protein	HSM742d0C1p_25810 hypothetical protein
	HSM742d0C1p_25780 hypothetical protein							HSM742d0C1p_26130 Fibronectin-binding protein (FBP)	HSM742d0C1p_09180 hypothetical protein	HSM742d0C1p_25830 hypothetical protein	HSM742d0C1p_26120 hypothetical protein	HSM742d0C1p_25810 hypothetical protein	HSM742d0C1p_18620 hypothetical protein	HSM742d0C1p_08700 hypothetical protein	HSM742d0C1p_26120 hypothetical protein	HSM742d0C1p_26140 hypothetical protein	HSM742d0C1p_26730 hypothetical protein	HSM742d0C1p_09200 hypothetical protein	HSM742d0C1p_10510 hypothetical protein	HSM742d0C1p_25810 hypothetical protein	HSM742d0C1p_25830 hypothetical protein	HSM742d0C1p_26120 hypothetical protein	HSM742d0C1p_09740 hypothetical protein	HSM742d0C1p_26560 hypothetical protein	HSM742d0C1p_25810 hypothetical protein	HSM742d0C1p_05840 hypothetical protein	HSM742d0C1p_25820 Copper-sensing transcriptional repressor CsoR
	HSM742d0C1p_25790 P-ATPase superfamily P-type ATPase copper (Cu2+)transporter							HSM742d0C1p_26140 hypothetical protein	HSM742d0C1p_14610 hypothetical protein	HSM742d0C1p_26120 hypothetical protein	HSM742d0C1p_26130 Fibronectin-binding protein (FBP)	HSM742d0C1p_25820 Copper-sensing transcriptional repressor CsoR	HSM742d0C1p_22890 RsaA	HSM742d0C1p_08820 tRNA-Gly(tcc)	HSM742d0C1p_26130 Fibronectin-binding protein (FBP)	HSM742d0C1p_26560 hypothetical protein	HSM742d0C1p_08900 hypothetical protein	HSM742d0C1p_09240 hypothetical protein	HSM742d0C1p_11990 hypothetical protein	HSM742d0C1p_25820 Copper-sensing transcriptional repressor CsoR	HSM742d0C1p_26120 hypothetical protein	HSM742d0C1p_26130 Fibronectin-binding protein (FBP)	HSM742d0C1p_09750 hypothetical protein	HSM742d0C1p_26730 hypothetical protein	HSM742d0C1p_25820 Copper-sensing transcriptional repressor CsoR	HSM742d0C1p_05850 hypothetical protein	HSM742d0C1p_25830 hypothetical protein
	HSM742d0C1p_25800 hypothetical protein							HSM742d0C1p_26560 hypothetical protein	HSM742d0C1p_14660 50S ribosomal protein L33	HSM742d0C1p_26130 Fibronectin-binding protein (FBP)	HSM742d0C1p_26140 hypothetical protein	HSM742d0C1p_25830 hypothetical protein	HSM742d0C1p_23180 hypothetical protein	HSM742d0C1p_09100 RNAIII	HSM742d0C1p_26140 hypothetical protein	HSM742d0C1p_26730 hypothetical protein	HSM742d0C1p_09070 accessory gene regulator protein C	HSM742d0C1p_09290 hypothetical protein	HSM742d0C1p_12300 hypothetical protein	HSM742d0C1p_25830 hypothetical protein	HSM742d0C1p_26130 Fibronectin-binding protein (FBP)	HSM742d0C1p_26140 hypothetical protein	HSM742d0C1p_09820 hypothetical protein	HSM742d0C1p_04980 hypothetical protein	HSM742d0C1p_25830 hypothetical protein	HSM742d0C1p_05860 hypothetical protein	HSM742d0C1p_26120 hypothetical protein
	HSM742d0C1p_25810 hypothetical protein							HSM742d0C1p_26730 hypothetical protein	HSM742d0C1p_14930 hypothetical protein	HSM742d0C1p_26140 hypothetical protein	HSM742d0C1p_26730 hypothetical protein	HSM742d0C1p_26120 hypothetical protein	HSM742d0C1p_24670 SAP domain-containing protein	HSM742d0C1p_09180 hypothetical protein	HSM742d0C1p_26730 hypothetical protein	HSM742d0C1p_09180 hypothetical protein	HSM742d0C1p_09180 hypothetical protein	HSM742d0C1p_09320 hypothetical protein	HSM742d0C1p_12400 16S ribosomal RNA methyltransferase RsmE	HSM742d0C1p_26120 hypothetical protein	HSM742d0C1p_26140 hypothetical protein	HSM742d0C1p_26560 hypothetical protein	HSM742d0C1p_09860 hypothetical protein	HSM742d0C1p_05860 hypothetical protein	HSM742d0C1p_26120 hypothetical protein	HSM742d0C1p_06080 hypothetical protein	HSM742d0C1p_26130 Fibronectin-binding protein (FBP)
	HSM742d0C1p_25820 Copper-sensing transcriptional repressor CsoR							HSM742d0C1p_04500 hypothetical protein	HSM742d0C1p_15220 hypothetical protein	HSM742d0C1p_26730 hypothetical protein	HSM742d0C1p_03780 hypothetical protein	HSM742d0C1p_26130 Fibronectin-binding protein (FBP)	HSM742d0C1p_24960 hypothetical protein	HSM742d0C1p_09250 hypothetical protein	HSM742d0C1p_07590 hypothetical protein	HSM742d0C1p_09250 hypothetical protein	HSM742d0C1p_09820 hypothetical protein	HSM742d0C1p_09360 hypothetical protein	HSM742d0C1p_12630 ferric uptake regulator-like protein	HSM742d0C1p_26130 Fibronectin-binding protein (FBP)	HSM742d0C1p_26730 hypothetical protein	HSM742d0C1p_26730 hypothetical protein	HSM742d0C1p_10320 tRNA-Asp(gtc)	HSM742d0C1p_05930 hypothetical protein	HSM742d0C1p_26130 Fibronectin-binding protein (FBP)	HSM742d0C1p_06120 hypothetical protein	HSM742d0C1p_26140 hypothetical protein
	HSM742d0C1p_25830 hypothetical protein							HSM742d0C1p_07140 hypothetical protein	HSM742d0C1p_15400 hypothetical protein	HSM742d0C1p_04500 hypothetical protein	HSM742d0C1p_06080 hypothetical protein	HSM742d0C1p_26140 hypothetical protein	HSM742d0C1p_25860 hypothetical protein	HSM742d0C1p_09260 hypothetical protein	HSM742d0C1p_07600 hypothetical protein	HSM742d0C1p_09640 hypothetical protein	HSM742d0C1p_09860 hypothetical protein	HSM742d0C1p_09510 hypothetical protein	HSM742d0C1p_13000 hypothetical protein	HSM742d0C1p_26140 hypothetical protein	HSM742d0C1p_04500 hypothetical protein	HSM742d0C1p_06080 hypothetical protein	HSM742d0C1p_10510 hypothetical protein	HSM742d0C1p_06080 hypothetical protein	HSM742d0C1p_26140 hypothetical protein	HSM742d0C1p_06130 hypothetical protein	HSM742d0C1p_26730 hypothetical protein
	HSM742d0C1p_26120 hypothetical protein							HSM742d0C1p_07820 hypothetical protein	HSM742d0C1p_23310 hypothetical protein	HSM742d0C1p_08680 hypothetical protein	HSM742d0C1p_06120 hypothetical protein	HSM742d0C1p_26560 hypothetical protein	HSM742d0C1p_26410 tRNA-Lys(ttt)	HSM742d0C1p_09320 hypothetical protein	HSM742d0C1p_09070 accessory gene regulator protein C	HSM742d0C1p_11990 hypothetical protein	HSM742d0C1p_10310 tRNA-Met(cat)	HSM742d0C1p_09640 hypothetical protein	HSM742d0C1p_13380 DNA-binding protein II	HSM742d0C1p_26730 hypothetical protein	HSM742d0C1p_04980 hypothetical protein	HSM742d0C1p_07070 hypothetical protein	HSM742d0C1p_11520 50S ribosomal protein L35	HSM742d0C1p_06990 hypothetical protein	HSM742d0C1p_26730 hypothetical protein	HSM742d0C1p_06600 hypothetical protein	HSM742d0C1p_04190 hypothetical protein
	HSM742d0C1p_26130 Fibronectin-binding protein (FBP)							HSM742d0C1p_09250 hypothetical protein	HSM742d0C1p_24670 SAP domain-containing protein	HSM742d0C1p_08820 tRNA-Gly(tcc)	HSM742d0C1p_06770 hypothetical protein	HSM742d0C1p_26730 hypothetical protein		HSM742d0C1p_09640 hypothetical protein	HSM742d0C1p_09180 hypothetical protein	HSM742d0C1p_14660 50S ribosomal protein L33	HSM742d0C1p_10320 tRNA-Asp(gtc)	HSM742d0C1p_09740 hypothetical protein	HSM742d0C1p_13590 hypothetical protein	HSM742d0C1p_06800 hypothetical protein	HSM742d0C1p_05860 hypothetical protein	HSM742d0C1p_09100 RNAIII	HSM742d0C1p_11530 50S ribosomal protein L20	HSM742d0C1p_07590 hypothetical protein	HSM742d0C1p_03810 hypothetical protein	HSM742d0C1p_06770 hypothetical protein	HSM742d0C1p_04980 hypothetical protein
	HSM742d0C1p_26140 hypothetical protein							HSM742d0C1p_09510 hypothetical protein	HSM742d0C1p_24960 hypothetical protein	HSM742d0C1p_09180 hypothetical protein	HSM742d0C1p_07020 hypothetical protein	HSM742d0C1p_04980 hypothetical protein		HSM742d0C1p_09880 monofunctional glycosyltransferase	HSM742d0C1p_09250 hypothetical protein	HSM742d0C1p_14900 hypothetical protein	HSM742d0C1p_11990 hypothetical protein	HSM742d0C1p_09790 hypothetical protein	HSM742d0C1p_13740 hypothetical protein	HSM742d0C1p_08680 hypothetical protein	HSM742d0C1p_06770 hypothetical protein	HSM742d0C1p_09250 hypothetical protein	HSM742d0C1p_11590 hypothetical protein	HSM742d0C1p_08680 hypothetical protein	HSM742d0C1p_04560 hypothetical protein	HSM742d0C1p_06800 hypothetical protein	HSM742d0C1p_05480 hypothetical protein
	HSM742d0C1p_26560 hypothetical protein							HSM742d0C1p_10530 hypothetical protein		HSM742d0C1p_09250 hypothetical protein	HSM742d0C1p_07590 hypothetical protein	HSM742d0C1p_05840 hypothetical protein		HSM742d0C1p_10210 hypothetical protein	HSM742d0C1p_11610 hemA concentration negative effector	HSM742d0C1p_15120 phage head-tail joining protein	HSM742d0C1p_12250 hypothetical protein	HSM742d0C1p_10310 tRNA-Met(cat)	HSM742d0C1p_13760 hypothetical protein	HSM742d0C1p_09070 accessory gene regulator protein C	HSM742d0C1p_06800 hypothetical protein	HSM742d0C1p_09260 hypothetical protein	HSM742d0C1p_11710 hypothetical protein	HSM742d0C1p_08820 tRNA-Gly(tcc)	HSM742d0C1p_04980 hypothetical protein	HSM742d0C1p_06990 hypothetical protein	HSM742d0C1p_05540 hypothetical protein
	HSM742d0C1p_26730 hypothetical protein							HSM742d0C1p_12090 hypothetical protein		HSM742d0C1p_09290 hypothetical protein	HSM742d0C1p_07600 hypothetical protein	HSM742d0C1p_05860 hypothetical protein		HSM742d0C1p_10310 tRNA-Met(cat)	HSM742d0C1p_12220 hypothetical protein	HSM742d0C1p_15210 hypothetical protein	HSM742d0C1p_12400 16S ribosomal RNA methyltransferase RsmE	HSM742d0C1p_10320 tRNA-Asp(gtc)	HSM742d0C1p_13810 hypothetical protein	HSM742d0C1p_09380 hypothetical protein	HSM742d0C1p_07590 hypothetical protein	HSM742d0C1p_09640 hypothetical protein	HSM742d0C1p_11750 L21_leader	HSM742d0C1p_09100 RNAIII	HSM742d0C1p_05480 hypothetical protein	HSM742d0C1p_07030 hypothetical protein	HSM742d0C1p_05650 hypothetical protein
								HSM742d0C1p_13950 hypothetical protein		HSM742d0C1p_09640 hypothetical protein	HSM742d0C1p_07820 hypothetical protein	HSM742d0C1p_06080 hypothetical protein		HSM742d0C1p_10320 tRNA-Asp(gtc)	HSM742d0C1p_13960 hypothetical protein	HSM742d0C1p_19730 hypothetical protein	HSM742d0C1p_13900 tsr25	HSM742d0C1p_10350 tRNA-Gly(tcc)	HSM742d0C1p_13950 hypothetical protein	HSM742d0C1p_10530 hypothetical protein	HSM742d0C1p_07820 hypothetical protein	HSM742d0C1p_10670 T-box	HSM742d0C1p_11920 T-box	HSM742d0C1p_09180 hypothetical protein	HSM742d0C1p_05840 hypothetical protein	HSM742d0C1p_07070 hypothetical protein	HSM742d0C1p_05840 hypothetical protein
								HSM742d0C1p_14820 hypothetical protein		HSM742d0C1p_09740 hypothetical protein	HSM742d0C1p_08680 hypothetical protein	HSM742d0C1p_06800 hypothetical protein		HSM742d0C1p_10690 hypothetical protein	HSM742d0C1p_14280 hypothetical protein	HSM742d0C1p_23180 hypothetical protein	HSM742d0C1p_14280 hypothetical protein	HSM742d0C1p_10510 hypothetical protein	HSM742d0C1p_13960 hypothetical protein	HSM742d0C1p_11610 hemA concentration negative effector	HSM742d0C1p_08700 hypothetical protein	HSM742d0C1p_12300 hypothetical protein	HSM742d0C1p_11990 hypothetical protein	HSM742d0C1p_09250 hypothetical protein	HSM742d0C1p_05860 hypothetical protein	HSM742d0C1p_07590 hypothetical protein	HSM742d0C1p_06080 hypothetical protein
								HSM742d0C1p_15120 phage head-tail joining protein		HSM742d0C1p_10210 hypothetical protein	HSM742d0C1p_08700 hypothetical protein	HSM742d0C1p_07600 hypothetical protein		HSM742d0C1p_10800 hypothetical protein	HSM742d0C1p_15080 major tail protein	HSM742d0C1p_24670 SAP domain-containing protein	HSM742d0C1p_14570 hypothetical protein	HSM742d0C1p_10530 hypothetical protein	HSM742d0C1p_14280 hypothetical protein	HSM742d0C1p_11750 L21_leader	HSM742d0C1p_08940 hypothetical protein	HSM742d0C1p_12350 heat-inducible transcriptional repressor	HSM742d0C1p_12620 hypothetical protein	HSM742d0C1p_09700 hypothetical protein	HSM742d0C1p_05900 hypothetical protein	HSM742d0C1p_07600 hypothetical protein	HSM742d0C1p_06120 hypothetical protein
								HSM742d0C1p_15210 hypothetical protein		HSM742d0C1p_10510 hypothetical protein	HSM742d0C1p_08930 rli60	HSM742d0C1p_07800 hypothetical protein		HSM742d0C1p_11090 hypothetical protein	HSM742d0C1p_15210 hypothetical protein	HSM742d0C1p_24760 Purine	HSM742d0C1p_14660 50S ribosomal protein L33	HSM742d0C1p_10730 hypothetical protein	HSM742d0C1p_14580 hypothetical protein	HSM742d0C1p_11990 hypothetical protein	HSM742d0C1p_09180 hypothetical protein	HSM742d0C1p_12670 hypothetical protein	HSM742d0C1p_12630 ferric uptake regulator-like protein	HSM742d0C1p_09740 hypothetical protein	HSM742d0C1p_06080 hypothetical protein	HSM742d0C1p_07820 hypothetical protein	HSM742d0C1p_06600 hypothetical protein
								HSM742d0C1p_15330 hypothetical protein		HSM742d0C1p_10530 hypothetical protein	HSM742d0C1p_09180 hypothetical protein	HSM742d0C1p_07820 hypothetical protein		HSM742d0C1p_11710 hypothetical protein	HSM742d0C1p_15220 hypothetical protein	HSM742d0C1p_26060 Replication initiation protein	HSM742d0C1p_14760 hypothetical protein	HSM742d0C1p_10740 hypothetical protein	HSM742d0C1p_14610 hypothetical protein	HSM742d0C1p_12400 16S ribosomal RNA methyltransferase RsmE	HSM742d0C1p_09250 hypothetical protein	HSM742d0C1p_13510 hypothetical protein	HSM742d0C1p_12680 hypothetical protein	HSM742d0C1p_09820 hypothetical protein	HSM742d0C1p_06770 hypothetical protein	HSM742d0C1p_08420 ATP synthase delta chain	HSM742d0C1p_06770 hypothetical protein
								HSM742d0C1p_22050 hypothetical protein		HSM742d0C1p_12400 16S ribosomal RNA methyltransferase RsmE	HSM742d0C1p_09250 hypothetical protein	HSM742d0C1p_08680 hypothetical protein		HSM742d0C1p_11740 hypothetical protein	HSM742d0C1p_15330 hypothetical protein	HSM742d0C1p_26070 ctRNA_pT181	HSM742d0C1p_14900 hypothetical protein	HSM742d0C1p_11540 hypothetical protein	HSM742d0C1p_14660 50S ribosomal protein L33	HSM742d0C1p_12630 ferric uptake regulator-like protein	HSM742d0C1p_09290 hypothetical protein	HSM742d0C1p_14280 hypothetical protein	HSM742d0C1p_12710 hypothetical protein	HSM742d0C1p_10320 tRNA-Asp(gtc)	HSM742d0C1p_06990 hypothetical protein	HSM742d0C1p_08470 hypothetical protein	HSM742d0C1p_06990 hypothetical protein
								HSM742d0C1p_23070 hypothetical protein		HSM742d0C1p_13690 hypothetical protein	HSM742d0C1p_09290 hypothetical protein	HSM742d0C1p_08700 hypothetical protein		HSM742d0C1p_11750 L21_leader	HSM742d0C1p_15370 hypothetical protein	HSM742d0C1p_26080 hypothetical protein	HSM742d0C1p_15030 Prophage endopeptidase tail	HSM742d0C1p_11740 hypothetical protein	HSM742d0C1p_14760 hypothetical protein	HSM742d0C1p_13480 hypothetical protein	HSM742d0C1p_09320 hypothetical protein	HSM742d0C1p_14310 phosphoriborylanthranilate isomerase	HSM742d0C1p_12810 hypothetical protein	HSM742d0C1p_11610 hemA concentration negative effector	HSM742d0C1p_07030 hypothetical protein	HSM742d0C1p_08680 hypothetical protein	HSM742d0C1p_07030 hypothetical protein
								HSM742d0C1p_23180 hypothetical protein		HSM742d0C1p_13950 hypothetical protein	HSM742d0C1p_09320 hypothetical protein	HSM742d0C1p_08930 rli60		HSM742d0C1p_12350 heat-inducible transcriptional repressor	HSM742d0C1p_15400 hypothetical protein	HSM742d0C1p_26090 Plasmid recombination enzyme	HSM742d0C1p_15080 major tail protein	HSM742d0C1p_11850 hypothetical protein	HSM742d0C1p_14820 hypothetical protein	HSM742d0C1p_13690 hypothetical protein	HSM742d0C1p_09640 hypothetical protein	HSM742d0C1p_14610 hypothetical protein	HSM742d0C1p_13160 hypothetical protein	HSM742d0C1p_11850 hypothetical protein	HSM742d0C1p_07070 hypothetical protein	HSM742d0C1p_08700 hypothetical protein	HSM742d0C1p_07590 hypothetical protein
								HSM742d0C1p_24670 SAP domain-containing protein		HSM742d0C1p_14310 phosphoriborylanthranilate isomerase	HSM742d0C1p_09820 hypothetical protein	HSM742d0C1p_09070 accessory gene regulator protein C		HSM742d0C1p_12550 DNA primase	HSM742d0C1p_15410 hypothetical protein	HSM742d0C1p_26100 hypothetical protein	HSM742d0C1p_15210 hypothetical protein	HSM742d0C1p_12100 hypothetical protein	HSM742d0C1p_15010 hypothetical protein	HSM742d0C1p_14580 hypothetical protein	HSM742d0C1p_10210 hypothetical protein	HSM742d0C1p_14820 hypothetical protein	HSM742d0C1p_13510 hypothetical protein	HSM742d0C1p_12680 hypothetical protein	HSM742d0C1p_07590 hypothetical protein	HSM742d0C1p_08930 rli60	HSM742d0C1p_07600 hypothetical protein
								HSM742d0C1p_24980 beta-lactamase repressor		HSM742d0C1p_14660 50S ribosomal protein L33	HSM742d0C1p_10160 hypothetical protein	HSM742d0C1p_09100 RNAIII		HSM742d0C1p_12710 hypothetical protein	HSM742d0C1p_17980 hypothetical protein		HSM742d0C1p_15410 hypothetical protein	HSM742d0C1p_12150 hypothetical protein	HSM742d0C1p_15100 hypothetical protein	HSM742d0C1p_14600 hypothetical protein	HSM742d0C1p_10530 hypothetical protein	HSM742d0C1p_14930 hypothetical protein	HSM742d0C1p_13640 hypothetical protein	HSM742d0C1p_13640 hypothetical protein	HSM742d0C1p_07650 hypothetical protein	HSM742d0C1p_09070 accessory gene regulator protein C	HSM742d0C1p_07650 hypothetical protein
								HSM742d0C1p_25160 hypothetical protein		HSM742d0C1p_15010 hypothetical protein	HSM742d0C1p_10210 hypothetical protein	HSM742d0C1p_09180 hypothetical protein		HSM742d0C1p_13640 hypothetical protein	HSM742d0C1p_18620 hypothetical protein		HSM742d0C1p_16070 DNA polymerase III alpha chain PolC-type	HSM742d0C1p_12300 hypothetical protein	HSM742d0C1p_15110 phage protein	HSM742d0C1p_14610 hypothetical protein	HSM742d0C1p_10690 hypothetical protein	HSM742d0C1p_15120 phage head-tail joining protein	HSM742d0C1p_13690 hypothetical protein	HSM742d0C1p_13900 tsr25	HSM742d0C1p_07820 hypothetical protein	HSM742d0C1p_09100 RNAIII	HSM742d0C1p_07670 transposase for IS1272
								HSM742d0C1p_25240 hypothetical protein		HSM742d0C1p_15220 hypothetical protein	HSM742d0C1p_10860 hypothetical protein	HSM742d0C1p_09250 hypothetical protein		HSM742d0C1p_13960 hypothetical protein	HSM742d0C1p_22050 hypothetical protein		HSM742d0C1p_18640 hypothetical protein	HSM742d0C1p_12390 hypothetical protein	HSM742d0C1p_15210 hypothetical protein	HSM742d0C1p_14660 50S ribosomal protein L33	HSM742d0C1p_11610 hemA concentration negative effector	HSM742d0C1p_15210 hypothetical protein	HSM742d0C1p_13900 tsr25	HSM742d0C1p_13960 hypothetical protein	HSM742d0C1p_08420 ATP synthase delta chain	HSM742d0C1p_09180 hypothetical protein	HSM742d0C1p_07820 hypothetical protein
										HSM742d0C1p_15310 hypothetical protein	HSM742d0C1p_11990 hypothetical protein	HSM742d0C1p_09290 hypothetical protein		HSM742d0C1p_14280 hypothetical protein	HSM742d0C1p_24270 transposase for IS431		HSM742d0C1p_18970 oligopeptide transport system permease protein	HSM742d0C1p_12400 16S ribosomal RNA methyltransferase RsmE	HSM742d0C1p_15220 hypothetical protein	HSM742d0C1p_15120 phage head-tail joining protein	HSM742d0C1p_12300 hypothetical protein	HSM742d0C1p_15220 hypothetical protein	HSM742d0C1p_13950 hypothetical protein	HSM742d0C1p_14280 hypothetical protein	HSM742d0C1p_08470 hypothetical protein	HSM742d0C1p_09200 hypothetical protein	HSM742d0C1p_08680 hypothetical protein
										HSM742d0C1p_17820 hypothetical protein	HSM742d0C1p_12300 hypothetical protein	HSM742d0C1p_09320 hypothetical protein		HSM742d0C1p_14650 hypothetical protein	HSM742d0C1p_24670 SAP domain-containing protein		HSM742d0C1p_19480 hypothetical protein	HSM742d0C1p_12480 hypothetical protein	HSM742d0C1p_15330 hypothetical protein	HSM742d0C1p_15210 hypothetical protein	HSM742d0C1p_12400 16S ribosomal RNA methyltransferase RsmE	HSM742d0C1p_15330 hypothetical protein	HSM742d0C1p_14280 hypothetical protein	HSM742d0C1p_14370 T-box	HSM742d0C1p_08530 TPP	HSM742d0C1p_09240 hypothetical protein	HSM742d0C1p_08930 rli60
										HSM742d0C1p_17980 hypothetical protein	HSM742d0C1p_12630 ferric uptake regulator-like protein	HSM742d0C1p_09510 hypothetical protein		HSM742d0C1p_14760 hypothetical protein	HSM742d0C1p_24980 beta-lactamase repressor		HSM742d0C1p_19730 hypothetical protein	HSM742d0C1p_12630 ferric uptake regulator-like protein	HSM742d0C1p_15370 hypothetical protein	HSM742d0C1p_15220 hypothetical protein	HSM742d0C1p_12630 ferric uptake regulator-like protein	HSM742d0C1p_15360 hypothetical protein	HSM742d0C1p_14370 T-box	HSM742d0C1p_14600 hypothetical protein	HSM742d0C1p_08620 hypothetical protein	HSM742d0C1p_09250 hypothetical protein	HSM742d0C1p_08940 hypothetical protein
										HSM742d0C1p_18160 hypothetical protein	HSM742d0C1p_13160 hypothetical protein	HSM742d0C1p_10320 tRNA-Asp(gtc)		HSM742d0C1p_14820 hypothetical protein	HSM742d0C1p_26060 Replication initiation protein		HSM742d0C1p_19780 hypothetical protein	HSM742d0C1p_12680 hypothetical protein	HSM742d0C1p_15410 hypothetical protein	HSM742d0C1p_15400 hypothetical protein	HSM742d0C1p_14280 hypothetical protein	HSM742d0C1p_15460 hypothetical protein	HSM742d0C1p_14600 hypothetical protein	HSM742d0C1p_14820 hypothetical protein	HSM742d0C1p_08680 hypothetical protein	HSM742d0C1p_09260 hypothetical protein	HSM742d0C1p_09180 hypothetical protein
										HSM742d0C1p_19070 hypothetical protein	HSM742d0C1p_13640 hypothetical protein	HSM742d0C1p_11720 hypothetical protein		HSM742d0C1p_14900 hypothetical protein	HSM742d0C1p_26070 ctRNA_pT181		HSM742d0C1p_20170 hypothetical protein	HSM742d0C1p_12730 hypothetical protein	HSM742d0C1p_16310 hypothetical protein	HSM742d0C1p_15410 hypothetical protein	HSM742d0C1p_14310 phosphoriborylanthranilate isomerase	HSM742d0C1p_19810 hypothetical protein	HSM742d0C1p_14650 hypothetical protein	HSM742d0C1p_14900 hypothetical protein	HSM742d0C1p_08700 hypothetical protein	HSM742d0C1p_09290 hypothetical protein	HSM742d0C1p_09220 hypothetical protein
										HSM742d0C1p_19810 hypothetical protein	HSM742d0C1p_13900 tsr25	HSM742d0C1p_12300 hypothetical protein		HSM742d0C1p_15120 phage head-tail joining protein	HSM742d0C1p_26080 hypothetical protein		HSM742d0C1p_23180 hypothetical protein	HSM742d0C1p_12750 hypothetical protein	HSM742d0C1p_17330 hypothetical protein	HSM742d0C1p_15460 hypothetical protein	HSM742d0C1p_14760 hypothetical protein	HSM742d0C1p_19890 hypothetical protein	HSM742d0C1p_14660 50S ribosomal protein L33	HSM742d0C1p_15210 hypothetical protein	HSM742d0C1p_09070 accessory gene regulator protein C	HSM742d0C1p_09340 hypothetical protein	HSM742d0C1p_09250 hypothetical protein
										HSM742d0C1p_20970 hypothetical protein	HSM742d0C1p_14280 hypothetical protein	HSM742d0C1p_12400 16S ribosomal RNA methyltransferase RsmE		HSM742d0C1p_15210 hypothetical protein	HSM742d0C1p_26090 Plasmid recombination enzyme		HSM742d0C1p_23310 hypothetical protein	HSM742d0C1p_12900 hypothetical protein	HSM742d0C1p_17740 hypothetical protein	HSM742d0C1p_16510 hypothetical protein	HSM742d0C1p_14980 Holin family protein	HSM742d0C1p_21940 hypothetical protein	HSM742d0C1p_14820 hypothetical protein	HSM742d0C1p_15320 endodeoxyribonuclease RusA	HSM742d0C1p_09100 RNAIII	HSM742d0C1p_09360 hypothetical protein	HSM742d0C1p_09290 hypothetical protein
										HSM742d0C1p_21910 hypothetical protein	HSM742d0C1p_14460 transcription antiterminator	HSM742d0C1p_12630 ferric uptake regulator-like protein		HSM742d0C1p_15220 hypothetical protein	HSM742d0C1p_26100 hypothetical protein		HSM742d0C1p_24670 SAP domain-containing protein	HSM742d0C1p_13160 hypothetical protein	HSM742d0C1p_17950 spermidine/putrescine ABC transporter permease protein	HSM742d0C1p_17330 hypothetical protein	HSM742d0C1p_15120 phage head-tail joining protein	HSM742d0C1p_23830 5S ribosomal RNA	HSM742d0C1p_14900 hypothetical protein	HSM742d0C1p_15370 hypothetical protein	HSM742d0C1p_09180 hypothetical protein	HSM742d0C1p_09380 hypothetical protein	HSM742d0C1p_09320 hypothetical protein
										HSM742d0C1p_22890 RsaA	HSM742d0C1p_14610 hypothetical protein	HSM742d0C1p_12680 hypothetical protein		HSM742d0C1p_15320 endodeoxyribonuclease RusA	HSM742d0C1p_26390 tRNA-Gly(gcc)		HSM742d0C1p_24960 hypothetical protein	HSM742d0C1p_13590 hypothetical protein	HSM742d0C1p_17980 hypothetical protein	HSM742d0C1p_18560 hypothetical protein	HSM742d0C1p_15330 hypothetical protein	HSM742d0C1p_24670 SAP domain-containing protein	HSM742d0C1p_14930 hypothetical protein	HSM742d0C1p_15410 hypothetical protein	HSM742d0C1p_09250 hypothetical protein	HSM742d0C1p_09640 hypothetical protein	HSM742d0C1p_09360 hypothetical protein
										HSM742d0C1p_23180 hypothetical protein	HSM742d0C1p_14760 hypothetical protein	HSM742d0C1p_12750 hypothetical protein		HSM742d0C1p_15330 hypothetical protein	HSM742d0C1p_26800 hypothetical protein		HSM742d0C1p_25160 hypothetical protein	HSM742d0C1p_13690 hypothetical protein	HSM742d0C1p_18160 hypothetical protein	HSM742d0C1p_19730 hypothetical protein	HSM742d0C1p_15360 hypothetical protein	HSM742d0C1p_24920 hypothetical protein	HSM742d0C1p_15120 phage head-tail joining protein	HSM742d0C1p_15460 hypothetical protein	HSM742d0C1p_09320 hypothetical protein	HSM742d0C1p_09740 hypothetical protein	HSM742d0C1p_09370 hypothetical protein
										HSM742d0C1p_23310 hypothetical protein	HSM742d0C1p_14820 hypothetical protein	HSM742d0C1p_13950 hypothetical protein		HSM742d0C1p_15410 hypothetical protein			HSM742d0C1p_26060 Replication initiation protein	HSM742d0C1p_13760 hypothetical protein	HSM742d0C1p_18550 hypothetical protein	HSM742d0C1p_20220 tRNA-Arg(ccg)	HSM742d0C1p_15410 hypothetical protein	HSM742d0C1p_24970 bla regulator protein blaR1	HSM742d0C1p_15210 hypothetical protein	HSM742d0C1p_17140 hypothetical protein	HSM742d0C1p_09340 hypothetical protein	HSM742d0C1p_09790 hypothetical protein	HSM742d0C1p_09380 hypothetical protein
										HSM742d0C1p_23830 5S ribosomal RNA	HSM742d0C1p_14930 hypothetical protein	HSM742d0C1p_14410 4-oxalocrotonate tautomerase		HSM742d0C1p_17910 hypothetical protein			HSM742d0C1p_26070 ctRNA_pT181	HSM742d0C1p_13780 hypothetical protein	HSM742d0C1p_18640 hypothetical protein	HSM742d0C1p_20560 hypothetical protein	HSM742d0C1p_16080 integrase-like protein	HSM742d0C1p_24980 beta-lactamase repressor	HSM742d0C1p_15220 hypothetical protein	HSM742d0C1p_19070 hypothetical protein	HSM742d0C1p_09380 hypothetical protein	HSM742d0C1p_09820 hypothetical protein	HSM742d0C1p_09510 hypothetical protein
										HSM742d0C1p_24670 SAP domain-containing protein	HSM742d0C1p_15010 hypothetical protein	HSM742d0C1p_14630 hypothetical protein		HSM742d0C1p_17980 hypothetical protein			HSM742d0C1p_26080 hypothetical protein	HSM742d0C1p_14280 hypothetical protein	HSM742d0C1p_18970 oligopeptide transport system permease protein	HSM742d0C1p_22050 hypothetical protein	HSM742d0C1p_16510 hypothetical protein	HSM742d0C1p_26060 Replication initiation protein	HSM742d0C1p_15310 hypothetical protein	HSM742d0C1p_19730 hypothetical protein	HSM742d0C1p_09510 hypothetical protein	HSM742d0C1p_09860 hypothetical protein	HSM742d0C1p_09640 hypothetical protein
										HSM742d0C1p_24760 Purine	HSM742d0C1p_15210 hypothetical protein	HSM742d0C1p_14650 hypothetical protein		HSM742d0C1p_18460 hypothetical protein			HSM742d0C1p_26090 Plasmid recombination enzyme	HSM742d0C1p_14310 phosphoriborylanthranilate isomerase	HSM742d0C1p_19070 hypothetical protein	HSM742d0C1p_23070 hypothetical protein	HSM742d0C1p_17330 hypothetical protein	HSM742d0C1p_26070 ctRNA_pT181	HSM742d0C1p_15320 endodeoxyribonuclease RusA	HSM742d0C1p_21900 replication initiation protein Rep	HSM742d0C1p_09820 hypothetical protein	HSM742d0C1p_09900 hypothetical protein	HSM742d0C1p_09820 hypothetical protein
										HSM742d0C1p_25030 hypothetical protein	HSM742d0C1p_15220 hypothetical protein	HSM742d0C1p_14900 hypothetical protein		HSM742d0C1p_18640 hypothetical protein			HSM742d0C1p_26100 hypothetical protein	HSM742d0C1p_14360 T-box	HSM742d0C1p_20180 RsaH	HSM742d0C1p_23780 tRNA-Leu(taa)	HSM742d0C1p_19480 hypothetical protein	HSM742d0C1p_26080 hypothetical protein	HSM742d0C1p_15330 hypothetical protein	HSM742d0C1p_21940 hypothetical protein	HSM742d0C1p_10210 hypothetical protein	HSM742d0C1p_10000 D-isomer specific 2-hydroxyacid dehydrogenase family protein	HSM742d0C1p_09860 hypothetical protein
										HSM742d0C1p_26060 Replication initiation protein	HSM742d0C1p_15400 hypothetical protein	HSM742d0C1p_14930 hypothetical protein		HSM742d0C1p_19070 hypothetical protein			HSM742d0C1p_26330 tRNA-Met(cat)	HSM742d0C1p_14450 hypothetical protein	HSM742d0C1p_20970 hypothetical protein	HSM742d0C1p_24670 SAP domain-containing protein	HSM742d0C1p_19590 hypothetical protein	HSM742d0C1p_26090 Plasmid recombination enzyme	HSM742d0C1p_15370 hypothetical protein	HSM742d0C1p_22050 hypothetical protein	HSM742d0C1p_10510 hypothetical protein	HSM742d0C1p_10210 hypothetical protein	HSM742d0C1p_09990 hypothetical protein
										HSM742d0C1p_26070 ctRNA_pT181	HSM742d0C1p_15410 hypothetical protein	HSM742d0C1p_14980 Holin family protein		HSM742d0C1p_19900 hypothetical protein			HSM742d0C1p_26420 tRNA-Thr(tgt)	HSM742d0C1p_14600 hypothetical protein	HSM742d0C1p_21480 truncated UDP-glucose:polyglycerol phosphate glucosyltransferase	HSM742d0C1p_24960 hypothetical protein	HSM742d0C1p_19890 hypothetical protein	HSM742d0C1p_26100 hypothetical protein	HSM742d0C1p_15410 hypothetical protein	HSM742d0C1p_23180 hypothetical protein	HSM742d0C1p_11500 L20_leader	HSM742d0C1p_10250 hypothetical protein	HSM742d0C1p_10000 D-isomer specific 2-hydroxyacid dehydrogenase family protein
										HSM742d0C1p_26080 hypothetical protein	HSM742d0C1p_15460 hypothetical protein	HSM742d0C1p_15210 hypothetical protein		HSM742d0C1p_20560 hypothetical protein				HSM742d0C1p_14610 hypothetical protein	HSM742d0C1p_22050 hypothetical protein	HSM742d0C1p_24970 bla regulator protein blaR1	HSM742d0C1p_20980 hypothetical protein	HSM742d0C1p_26330 tRNA-Met(cat)	HSM742d0C1p_17330 hypothetical protein	HSM742d0C1p_23310 hypothetical protein	HSM742d0C1p_11610 hemA concentration negative effector	HSM742d0C1p_10260 signal transduction protein TRAP	HSM742d0C1p_10210 hypothetical protein
										HSM742d0C1p_26090 Plasmid recombination enzyme	HSM742d0C1p_17980 hypothetical protein	HSM742d0C1p_15220 hypothetical protein		HSM742d0C1p_21240 hypothetical protein				HSM742d0C1p_14760 hypothetical protein	HSM742d0C1p_22200 hypothetical protein	HSM742d0C1p_25030 hypothetical protein	HSM742d0C1p_22050 hypothetical protein		HSM742d0C1p_18560 hypothetical protein	HSM742d0C1p_24270 transposase for IS431	HSM742d0C1p_11990 hypothetical protein	HSM742d0C1p_10320 tRNA-Asp(gtc)	HSM742d0C1p_10320 tRNA-Asp(gtc)
										HSM742d0C1p_26100 hypothetical protein	HSM742d0C1p_18620 hypothetical protein	HSM742d0C1p_15320 endodeoxyribonuclease RusA		HSM742d0C1p_21940 hypothetical protein				HSM742d0C1p_14930 hypothetical protein	HSM742d0C1p_23070 hypothetical protein	HSM742d0C1p_25870 hypothetical protein	HSM742d0C1p_22090 nitroreductase family protein		HSM742d0C1p_18620 hypothetical protein	HSM742d0C1p_24300 Bacteria_large_SRP	HSM742d0C1p_12150 hypothetical protein	HSM742d0C1p_10510 hypothetical protein	HSM742d0C1p_10530 hypothetical protein
										HSM742d0C1p_26420 tRNA-Thr(tgt)	HSM742d0C1p_18640 hypothetical protein	HSM742d0C1p_15370 hypothetical protein		HSM742d0C1p_22050 hypothetical protein				HSM742d0C1p_15010 hypothetical protein	HSM742d0C1p_23180 hypothetical protein	HSM742d0C1p_26060 Replication initiation protein	HSM742d0C1p_22210 hypothetical protein		HSM742d0C1p_18640 hypothetical protein	HSM742d0C1p_24670 SAP domain-containing protein	HSM742d0C1p_12250 hypothetical protein	HSM742d0C1p_10530 hypothetical protein	HSM742d0C1p_11370 alkaline phosphatase synthesis sensor protein
											HSM742d0C1p_19070 hypothetical protein	HSM742d0C1p_15400 hypothetical protein		HSM742d0C1p_22090 nitroreductase family protein				HSM742d0C1p_15120 phage head-tail joining protein	HSM742d0C1p_23210 hypothetical protein	HSM742d0C1p_26070 ctRNA_pT181	HSM742d0C1p_22890 RsaA		HSM742d0C1p_19900 hypothetical protein	HSM742d0C1p_24760 Purine	HSM742d0C1p_12300 hypothetical protein	HSM742d0C1p_10690 hypothetical protein	HSM742d0C1p_11740 hypothetical protein
											HSM742d0C1p_21650 multisubunit Na+/H+ antiporter	HSM742d0C1p_16070 DNA polymerase III alpha chain PolC-type		HSM742d0C1p_23010 hypothetical protein				HSM742d0C1p_15210 hypothetical protein	HSM742d0C1p_23310 hypothetical protein	HSM742d0C1p_26080 hypothetical protein	HSM742d0C1p_23180 hypothetical protein		HSM742d0C1p_20180 RsaH	HSM742d0C1p_24930 hypothetical protein	HSM742d0C1p_12400 16S ribosomal RNA methyltransferase RsmE	HSM742d0C1p_11480 Lysine	HSM742d0C1p_11750 L21_leader
											HSM742d0C1p_22050 hypothetical protein	HSM742d0C1p_17980 hypothetical protein		HSM742d0C1p_23060 hypothetical protein				HSM742d0C1p_15220 hypothetical protein	HSM742d0C1p_24900 N-acetyltransferase GCN5	HSM742d0C1p_26090 Plasmid recombination enzyme	HSM742d0C1p_23310 hypothetical protein		HSM742d0C1p_20560 hypothetical protein	HSM742d0C1p_24960 hypothetical protein	HSM742d0C1p_12420 30S ribosomal protein S21	HSM742d0C1p_11590 hypothetical protein	HSM742d0C1p_12240 shikimate dehydrogenease
											HSM742d0C1p_23180 hypothetical protein	HSM742d0C1p_18090 hypothetical protein		HSM742d0C1p_23280 hypothetical protein				HSM742d0C1p_15330 hypothetical protein	HSM742d0C1p_24960 hypothetical protein	HSM742d0C1p_26100 hypothetical protein	HSM742d0C1p_24670 SAP domain-containing protein		HSM742d0C1p_20970 hypothetical protein	HSM742d0C1p_24970 bla regulator protein blaR1	HSM742d0C1p_12480 hypothetical protein	HSM742d0C1p_11610 hemA concentration negative effector	HSM742d0C1p_12300 hypothetical protein
											HSM742d0C1p_23210 hypothetical protein	HSM742d0C1p_18170 TPP		HSM742d0C1p_24270 transposase for IS431				HSM742d0C1p_15360 hypothetical protein	HSM742d0C1p_25940 hypothetical protein	HSM742d0C1p_26410 tRNA-Lys(ttt)	HSM742d0C1p_24920 hypothetical protein		HSM742d0C1p_21920 hypothetical protein	HSM742d0C1p_26280 tRNA-Asp(gtc)	HSM742d0C1p_12610 hypothetical protein	HSM742d0C1p_11720 hypothetical protein	HSM742d0C1p_12390 hypothetical protein
											HSM742d0C1p_23310 hypothetical protein	HSM742d0C1p_20180 RsaH		HSM742d0C1p_24290 Archaea_SRP				HSM742d0C1p_15370 hypothetical protein	HSM742d0C1p_26300 tRNA-Ser(tga)		HSM742d0C1p_24930 hypothetical protein		HSM742d0C1p_22050 hypothetical protein	HSM742d0C1p_26310 tRNA-Asp(gtc)	HSM742d0C1p_12630 ferric uptake regulator-like protein	HSM742d0C1p_11740 hypothetical protein	HSM742d0C1p_12400 16S ribosomal RNA methyltransferase RsmE
											HSM742d0C1p_24270 transposase for IS431	HSM742d0C1p_20970 hypothetical protein		HSM742d0C1p_24350 tRNA-Ser(tga)				HSM742d0C1p_15400 hypothetical protein			HSM742d0C1p_24960 hypothetical protein		HSM742d0C1p_23050 hypothetical protein	HSM742d0C1p_26420 tRNA-Thr(tgt)	HSM742d0C1p_12670 hypothetical protein	HSM742d0C1p_11750 L21_leader	HSM742d0C1p_12610 hypothetical protein
											HSM742d0C1p_24670 SAP domain-containing protein	HSM742d0C1p_22050 hypothetical protein		HSM742d0C1p_24670 SAP domain-containing protein				HSM742d0C1p_15690 hypothetical protein			HSM742d0C1p_24970 bla regulator protein blaR1		HSM742d0C1p_23060 hypothetical protein		HSM742d0C1p_12680 hypothetical protein	HSM742d0C1p_11990 hypothetical protein	HSM742d0C1p_12630 ferric uptake regulator-like protein
											HSM742d0C1p_24960 hypothetical protein	HSM742d0C1p_22230 putative cadmium binding protein CadD		HSM742d0C1p_24760 Purine				HSM742d0C1p_16060 hypothetical protein			HSM742d0C1p_24980 beta-lactamase repressor		HSM742d0C1p_23070 hypothetical protein		HSM742d0C1p_12730 hypothetical protein	HSM742d0C1p_12250 hypothetical protein	HSM742d0C1p_12680 hypothetical protein
											HSM742d0C1p_25160 hypothetical protein	HSM742d0C1p_23050 hypothetical protein		HSM742d0C1p_24960 hypothetical protein				HSM742d0C1p_16360 hypothetical protein			HSM742d0C1p_25030 hypothetical protein		HSM742d0C1p_23180 hypothetical protein		HSM742d0C1p_12750 hypothetical protein	HSM742d0C1p_12290 hypothetical protein	HSM742d0C1p_12880 hypothetical protein
											HSM742d0C1p_25940 hypothetical protein	HSM742d0C1p_23070 hypothetical protein		HSM742d0C1p_25940 hypothetical protein				HSM742d0C1p_17330 hypothetical protein			HSM742d0C1p_25940 hypothetical protein		HSM742d0C1p_23310 hypothetical protein		HSM742d0C1p_12800 hypothetical protein	HSM742d0C1p_12300 hypothetical protein	HSM742d0C1p_13000 hypothetical protein
											HSM742d0C1p_26310 tRNA-Asp(gtc)	HSM742d0C1p_23180 hypothetical protein		HSM742d0C1p_26040 hypothetical protein				HSM742d0C1p_17740 hypothetical protein			HSM742d0C1p_26040 hypothetical protein		HSM742d0C1p_23820 tRNA-Val(tac)		HSM742d0C1p_12880 hypothetical protein	HSM742d0C1p_12400 16S ribosomal RNA methyltransferase RsmE	HSM742d0C1p_13160 hypothetical protein
											HSM742d0C1p_26410 tRNA-Lys(ttt)	HSM742d0C1p_23780 tRNA-Leu(taa)		HSM742d0C1p_26280 tRNA-Asp(gtc)				HSM742d0C1p_17830 hypothetical protein			HSM742d0C1p_26060 Replication initiation protein		HSM742d0C1p_24760 Purine		HSM742d0C1p_12900 hypothetical protein	HSM742d0C1p_12480 hypothetical protein	HSM742d0C1p_13380 DNA-binding protein II
												HSM742d0C1p_24270 transposase for IS431		HSM742d0C1p_26320 tRNA-Ser(tga)				HSM742d0C1p_17980 hypothetical protein			HSM742d0C1p_26070 ctRNA_pT181		HSM742d0C1p_24960 hypothetical protein		HSM742d0C1p_13000 hypothetical protein	HSM742d0C1p_12630 ferric uptake regulator-like protein	HSM742d0C1p_13590 hypothetical protein
												HSM742d0C1p_24670 SAP domain-containing protein		HSM742d0C1p_26430 tRNA-Val(tac)				HSM742d0C1p_18640 hypothetical protein			HSM742d0C1p_26080 hypothetical protein		HSM742d0C1p_24970 bla regulator protein blaR1		HSM742d0C1p_13160 hypothetical protein	HSM742d0C1p_12670 hypothetical protein	HSM742d0C1p_13640 hypothetical protein
												HSM742d0C1p_24960 hypothetical protein						HSM742d0C1p_19770 SAM			HSM742d0C1p_26090 Plasmid recombination enzyme		HSM742d0C1p_24980 beta-lactamase repressor		HSM742d0C1p_13530 hypothetical protein	HSM742d0C1p_12680 hypothetical protein	HSM742d0C1p_13690 hypothetical protein
												HSM742d0C1p_24970 bla regulator protein blaR1						HSM742d0C1p_20170 hypothetical protein			HSM742d0C1p_26100 hypothetical protein		HSM742d0C1p_26370 tRNA-Arg(acg)		HSM742d0C1p_13690 hypothetical protein	HSM742d0C1p_12730 hypothetical protein	HSM742d0C1p_13740 hypothetical protein
												HSM742d0C1p_25030 hypothetical protein						HSM742d0C1p_20970 hypothetical protein					HSM742d0C1p_26420 tRNA-Thr(tgt)		HSM742d0C1p_13740 hypothetical protein	HSM742d0C1p_12900 hypothetical protein	HSM742d0C1p_13950 hypothetical protein
												HSM742d0C1p_25940 hypothetical protein						HSM742d0C1p_21650 multisubunit Na+/H+ antiporter							HSM742d0C1p_13760 hypothetical protein	HSM742d0C1p_13000 hypothetical protein	HSM742d0C1p_13960 hypothetical protein
												HSM742d0C1p_26060 Replication initiation protein						HSM742d0C1p_21780 hypothetical protein							HSM742d0C1p_13950 hypothetical protein	HSM742d0C1p_13020 ISSau3 transposase	HSM742d0C1p_14280 hypothetical protein
												HSM742d0C1p_26070 ctRNA_pT181						HSM742d0C1p_21930 replication protein Rep							HSM742d0C1p_13980 hypothetical protein	HSM742d0C1p_13160 hypothetical protein	HSM742d0C1p_14310 phosphoriborylanthranilate isomerase
												HSM742d0C1p_26080 hypothetical protein						HSM742d0C1p_23060 hypothetical protein							HSM742d0C1p_14040 hypothetical protein	HSM742d0C1p_13290 hypothetical protein	HSM742d0C1p_14460 transcription antiterminator
												HSM742d0C1p_26090 Plasmid recombination enzyme						HSM742d0C1p_23180 hypothetical protein							HSM742d0C1p_14280 hypothetical protein	HSM742d0C1p_13300 hypothetical protein	HSM742d0C1p_14600 hypothetical protein
												HSM742d0C1p_26100 hypothetical protein						HSM742d0C1p_23310 hypothetical protein							HSM742d0C1p_14310 phosphoriborylanthranilate isomerase	HSM742d0C1p_13380 DNA-binding protein II	HSM742d0C1p_14610 hypothetical protein
												HSM742d0C1p_26330 tRNA-Met(cat)						HSM742d0C1p_23780 tRNA-Leu(taa)							HSM742d0C1p_14460 transcription antiterminator	HSM742d0C1p_13480 hypothetical protein	HSM742d0C1p_14650 hypothetical protein
																		HSM742d0C1p_23830 5S ribosomal RNA							HSM742d0C1p_14610 hypothetical protein	HSM742d0C1p_13660 RNaseP_bact_b	HSM742d0C1p_14790 hypothetical protein
																		HSM742d0C1p_24270 transposase for IS431							HSM742d0C1p_14660 50S ribosomal protein L33	HSM742d0C1p_13690 hypothetical protein	HSM742d0C1p_14820 hypothetical protein
																		HSM742d0C1p_24300 Bacteria_large_SRP							HSM742d0C1p_14790 hypothetical protein	HSM742d0C1p_13760 hypothetical protein	HSM742d0C1p_14840 hypothetical protein
																		HSM742d0C1p_24350 tRNA-Ser(tga)							HSM742d0C1p_14820 hypothetical protein	HSM742d0C1p_13900 tsr25	HSM742d0C1p_14900 hypothetical protein
																		HSM742d0C1p_24670 SAP domain-containing protein							HSM742d0C1p_14840 hypothetical protein	HSM742d0C1p_14250 hypothetical protein	HSM742d0C1p_14930 hypothetical protein
																		HSM742d0C1p_24960 hypothetical protein							HSM742d0C1p_14930 hypothetical protein	HSM742d0C1p_14280 hypothetical protein	HSM742d0C1p_15010 hypothetical protein
																		HSM742d0C1p_24980 beta-lactamase repressor							HSM742d0C1p_15100 hypothetical protein	HSM742d0C1p_14310 phosphoriborylanthranilate isomerase	HSM742d0C1p_15040 phage tail protein
																		HSM742d0C1p_25860 hypothetical protein							HSM742d0C1p_15110 phage protein	HSM742d0C1p_14450 hypothetical protein	HSM742d0C1p_15100 hypothetical protein
																		HSM742d0C1p_25940 hypothetical protein							HSM742d0C1p_15120 phage head-tail joining protein	HSM742d0C1p_14460 transcription antiterminator	HSM742d0C1p_15210 hypothetical protein
																		HSM742d0C1p_26310 tRNA-Asp(gtc)							HSM742d0C1p_15210 hypothetical protein	HSM742d0C1p_14600 hypothetical protein	HSM742d0C1p_15220 hypothetical protein
																		HSM742d0C1p_26340 tRNA-Met(cat)							HSM742d0C1p_15220 hypothetical protein	HSM742d0C1p_14610 hypothetical protein	HSM742d0C1p_15330 hypothetical protein
																		HSM742d0C1p_26350 tRNA-Ala(tgc)							HSM742d0C1p_15320 endodeoxyribonuclease RusA	HSM742d0C1p_14650 hypothetical protein	HSM742d0C1p_15370 hypothetical protein
																		HSM742d0C1p_26830 5S ribosomal RNA							HSM742d0C1p_15330 hypothetical protein	HSM742d0C1p_14660 50S ribosomal protein L33	HSM742d0C1p_15400 hypothetical protein
																									HSM742d0C1p_15370 hypothetical protein	HSM742d0C1p_14760 hypothetical protein	HSM742d0C1p_15410 hypothetical protein
																									HSM742d0C1p_15400 hypothetical protein	HSM742d0C1p_14820 hypothetical protein	HSM742d0C1p_16070 DNA polymerase III alpha chain PolC-type
																									HSM742d0C1p_15410 hypothetical protein	HSM742d0C1p_14840 hypothetical protein	HSM742d0C1p_16310 hypothetical protein
																									HSM742d0C1p_16070 DNA polymerase III alpha chain PolC-type	HSM742d0C1p_14900 hypothetical protein	HSM742d0C1p_17970 hypothetical protein
																									HSM742d0C1p_16310 hypothetical protein	HSM742d0C1p_14930 hypothetical protein	HSM742d0C1p_17980 hypothetical protein
																									HSM742d0C1p_16970 hypothetical protein	HSM742d0C1p_14980 Holin family protein	HSM742d0C1p_18090 hypothetical protein
																									HSM742d0C1p_17080 hypothetical protein	HSM742d0C1p_15030 Prophage endopeptidase tail	HSM742d0C1p_18140 hypothetical protein
																									HSM742d0C1p_17730 hypothetical protein	HSM742d0C1p_15120 phage head-tail joining protein	HSM742d0C1p_18160 hypothetical protein
																									HSM742d0C1p_17870 hypothetical protein	HSM742d0C1p_15130 phage DNA packaging protein	HSM742d0C1p_18990 oligopeptide ABC transporter (ATP-binding protein)
																									HSM742d0C1p_17950 spermidine/putrescine ABC transporter permease protein	HSM742d0C1p_15210 hypothetical protein	HSM742d0C1p_19590 hypothetical protein
																									HSM742d0C1p_18140 hypothetical protein	HSM742d0C1p_15220 hypothetical protein	HSM742d0C1p_19810 hypothetical protein
																									HSM742d0C1p_18550 hypothetical protein	HSM742d0C1p_15320 endodeoxyribonuclease RusA	HSM742d0C1p_20170 hypothetical protein
																									HSM742d0C1p_19070 hypothetical protein	HSM742d0C1p_15330 hypothetical protein	HSM742d0C1p_20220 tRNA-Arg(ccg)
																									HSM742d0C1p_19810 hypothetical protein	HSM742d0C1p_15360 hypothetical protein	HSM742d0C1p_20970 hypothetical protein
																									HSM742d0C1p_20170 hypothetical protein	HSM742d0C1p_15370 hypothetical protein	HSM742d0C1p_22050 hypothetical protein
																									HSM742d0C1p_20980 hypothetical protein	HSM742d0C1p_15410 hypothetical protein	HSM742d0C1p_22210 hypothetical protein
																									HSM742d0C1p_21010 hypothetical protein	HSM742d0C1p_15420 hypothetical protein	HSM742d0C1p_22230 putative cadmium binding protein CadD
																									HSM742d0C1p_21440 RsaD	HSM742d0C1p_16080 integrase-like protein	HSM742d0C1p_22890 RsaA
																									HSM742d0C1p_21910 hypothetical protein	HSM742d0C1p_16310 hypothetical protein	HSM742d0C1p_23010 hypothetical protein
																									HSM742d0C1p_21930 replication protein Rep	HSM742d0C1p_16760 hypothetical protein	HSM742d0C1p_23070 hypothetical protein
																									HSM742d0C1p_21950 ABC-type multidrug transport system, ATPase component	HSM742d0C1p_16970 hypothetical protein	HSM742d0C1p_23180 hypothetical protein
																									HSM742d0C1p_22050 hypothetical protein	HSM742d0C1p_17250 Lipoprotein signal peptidase (Prolipoprotein signal peptidase)	HSM742d0C1p_23210 hypothetical protein
																									HSM742d0C1p_23070 hypothetical protein	HSM742d0C1p_17330 hypothetical protein	HSM742d0C1p_23310 hypothetical protein
																									HSM742d0C1p_23180 hypothetical protein	HSM742d0C1p_17610 hypothetical protein	HSM742d0C1p_23750 tRNA-Ala(tgc)
																									HSM742d0C1p_23210 hypothetical protein	HSM742d0C1p_17820 hypothetical protein	HSM742d0C1p_24670 SAP domain-containing protein
																									HSM742d0C1p_23310 hypothetical protein	HSM742d0C1p_17980 hypothetical protein	HSM742d0C1p_24760 Purine
																									HSM742d0C1p_24670 SAP domain-containing protein	HSM742d0C1p_18040 hypothetical protein	HSM742d0C1p_24900 N-acetyltransferase GCN5
																									HSM742d0C1p_24930 hypothetical protein	HSM742d0C1p_18140 hypothetical protein	HSM742d0C1p_24950 hypothetical protein
																									HSM742d0C1p_24960 hypothetical protein	HSM742d0C1p_18400 autolysis and methicillin resistant-related protein	HSM742d0C1p_24960 hypothetical protein
																									HSM742d0C1p_24970 bla regulator protein blaR1	HSM742d0C1p_18450 ATL autolysin transcription regulator	HSM742d0C1p_24970 bla regulator protein blaR1
																									HSM742d0C1p_24980 beta-lactamase repressor	HSM742d0C1p_18550 hypothetical protein	HSM742d0C1p_25160 hypothetical protein
																									HSM742d0C1p_25220 hypothetical protein	HSM742d0C1p_18560 hypothetical protein	HSM742d0C1p_25480 hypothetical protein
																									HSM742d0C1p_25480 hypothetical protein	HSM742d0C1p_18640 hypothetical protein	HSM742d0C1p_25570 endonuclease
																									HSM742d0C1p_25570 endonuclease	HSM742d0C1p_19070 hypothetical protein	HSM742d0C1p_25940 hypothetical protein
																									HSM742d0C1p_26280 tRNA-Asp(gtc)	HSM742d0C1p_19210 type-I signal peptidase	HSM742d0C1p_26040 hypothetical protein
																									HSM742d0C1p_26310 tRNA-Asp(gtc)	HSM742d0C1p_19480 hypothetical protein	HSM742d0C1p_26050 hypothetical protein
																										HSM742d0C1p_19590 hypothetical protein
																										HSM742d0C1p_19730 hypothetical protein
																										HSM742d0C1p_19780 hypothetical protein
																										HSM742d0C1p_19810 hypothetical protein
																										HSM742d0C1p_19890 hypothetical protein
																										HSM742d0C1p_20170 hypothetical protein
																										HSM742d0C1p_20180 RsaH
																										HSM742d0C1p_20560 hypothetical protein
																										HSM742d0C1p_20970 hypothetical protein
																										HSM742d0C1p_21010 hypothetical protein
																										HSM742d0C1p_21220 hypothetical protein
																										HSM742d0C1p_21240 hypothetical protein
																										HSM742d0C1p_21280 putative ABC-type transport system, permease component
																										HSM742d0C1p_21440 RsaD
																										HSM742d0C1p_21940 hypothetical protein
																										HSM742d0C1p_22050 hypothetical protein
																										HSM742d0C1p_22210 hypothetical protein
																										HSM742d0C1p_22890 RsaA
																										HSM742d0C1p_23050 hypothetical protein
																										HSM742d0C1p_23060 hypothetical protein
																										HSM742d0C1p_23070 hypothetical protein
																										HSM742d0C1p_23100 UDP-N-acetylmuramoyl-tripeptide--D-alanyl-D-alanine ligase
																										HSM742d0C1p_23120 hypothetical protein
																										HSM742d0C1p_23180 hypothetical protein
																										HSM742d0C1p_23210 hypothetical protein
																										HSM742d0C1p_23310 hypothetical protein
																										HSM742d0C1p_24670 SAP domain-containing protein
																										HSM742d0C1p_24900 N-acetyltransferase GCN5
																										HSM742d0C1p_24960 hypothetical protein
																										HSM742d0C1p_24970 bla regulator protein blaR1
																										HSM742d0C1p_24980 beta-lactamase repressor
																										HSM742d0C1p_25030 hypothetical protein
																										HSM742d0C1p_25160 hypothetical protein
																										HSM742d0C1p_25240 hypothetical protein
																										HSM742d0C1p_25930 hypothetical protein
																										HSM742d0C1p_26040 hypothetical protein
																										HSM742d0C1p_26100 hypothetical protein
																										HSM742d0C1p_26310 tRNA-Asp(gtc)
																										HSM742d0C1p_26410 tRNA-Lys(ttt)

## Sheet: (B) Genes_deleted_pangenome
d13C3	d13C4	d13C5	d16C2	d16C3	d16C4	d16C5	d22C1	d22C2	d22C3	d22C4	d22C5	d25C1	d25C2	d25C3	d25C4	d25C5	d28C1	d28C2	d28C3	d28C4	d28C5	d34C1	d34C2	d34C3	d34C4	d34C5
HSM742d0C1p_26810 transposase for IS1272	HSM742d0C1p_07880 tRNA-Val(tac)	HSM742d0C1p_26810 transposase for IS1272	HSM742d0C1p_19920 flagellar hook-length control protein	HSM742d0C1p_26810 transposase for IS1272	HSM742d0C1p_26810 transposase for IS1272	HSM742d0C1p_26810 transposase for IS1272	HSM742d0C1p_26810 transposase for IS1272	HSM742d0C1p_26810 transposase for IS1272	HSM742d0C1p_26810 transposase for IS1272	HSM742d0C1p_26810 transposase for IS1272	HSM742d0C1p_26810 transposase for IS1272	HSM742d0C1p_26810 transposase for IS1272	HSM742d0C1p_26810 transposase for IS1272	HSM742d0C1p_26810 transposase for IS1272	HSM742d0C1p_26810 transposase for IS1272	HSM742d0C1p_26810 transposase for IS1272	HSM742d0C1p_09920 teichoic acid transporter	HSM742d0C1p_26810 transposase for IS1272	HSM742d0C1p_26810 transposase for IS1272	HSM742d0C1p_26810 transposase for IS1272	HSM742d0C1p_26810 transposase for IS1272	HSM742d0C1p_09920 teichoic acid transporter	HSM742d0C1p_09920 teichoic acid transporter	HSM742d0C1p_09920 teichoic acid transporter	HSM742d0C1p_26810 transposase for IS1272	HSM742d0C1p_09920 teichoic acid transporter
HSM742d0C1p_09920 teichoic acid transporter	HSM742d0C1p_14910 phage head morphogenesis protein	HSM742d0C1p_25590 type I restriction enzyme restriction chain	HSM742d0C1p_22240 cadmium efflux system accessory protein CadX	HSM742d0C1p_07880 tRNA-Val(tac)	HSM742d0C1p_25590 type I restriction enzyme restriction chain	HSM742d0C1p_24670 SAP domain-containing protein	HSM742d0C1p_09920 teichoic acid transporter	HSM742d0C1p_25720 transposase for IS431	HSM742d0C1p_09920 teichoic acid transporter	HSM742d0C1p_09920 teichoic acid transporter	HSM742d0C1p_09920 teichoic acid transporter	HSM742d0C1p_09920 teichoic acid transporter	HSM742d0C1p_09920 teichoic acid transporter	HSM742d0C1p_23810 tRNA-Thr(tgt)	HSM742d0C1p_19920 flagellar hook-length control protein	HSM742d0C1p_25720 transposase for IS431	HSM742d0C1p_25720 transposase for IS431	HSM742d0C1p_09920 teichoic acid transporter	HSM742d0C1p_09920 teichoic acid transporter	HSM742d0C1p_25720 transposase for IS431	HSM742d0C1p_25720 transposase for IS431	HSM742d0C1p_17110 DNA-directed RNA polymerase subunit omega chain	HSM742d0C1p_23810 tRNA-Thr(tgt)	HSM742d0C1p_17110 DNA-directed RNA polymerase subunit omega chain	HSM742d0C1p_09920 teichoic acid transporter	HSM742d0C1p_17110 DNA-directed RNA polymerase subunit omega chain
HSM742d0C1p_17110 DNA-directed RNA polymerase subunit omega chain	HSM742d0C1p_15180 phage terminase small subunit	HSM742d0C1p_25600 SSS family solute:sodium (Na+)/proline symporter	HSM742d0C1p_26130 Fibronectin-binding protein (FBP)	HSM742d0C1p_12630 ferric uptake regulator-like protein	HSM742d0C1p_25600 SSS family solute:sodium (Na+)/proline symporter		HSM742d0C1p_23810 tRNA-Thr(tgt)	HSM742d0C1p_15180 phage terminase small subunit	HSM742d0C1p_17110 DNA-directed RNA polymerase subunit omega chain	HSM742d0C1p_15180 phage terminase small subunit	HSM742d0C1p_25720 transposase for IS431	HSM742d0C1p_25720 transposase for IS431	HSM742d0C1p_17110 DNA-directed RNA polymerase subunit omega chain	HSM742d0C1p_25720 transposase for IS431	HSM742d0C1p_22240 cadmium efflux system accessory protein CadX	HSM742d0C1p_26380 tRNA-Leu(taa)	HSM742d0C1p_14910 phage head morphogenesis protein	HSM742d0C1p_19370 Na+/H+ antiporter, MnhE subunit	HSM742d0C1p_25720 transposase for IS431	HSM742d0C1p_19370 Na+/H+ antiporter, MnhE subunit	HSM742d0C1p_16450 rliD	HSM742d0C1p_25720 transposase for IS431	HSM742d0C1p_26380 tRNA-Leu(taa)	HSM742d0C1p_25720 transposase for IS431	HSM742d0C1p_14910 phage head morphogenesis protein	HSM742d0C1p_25720 transposase for IS431
HSM742d0C1p_23810 tRNA-Thr(tgt)	HSM742d0C1p_16450 rliD	HSM742d0C1p_25690 bacteriocin ABC transporter ATP-binding protein	HSM742d0C1p_12630 ferric uptake regulator-like protein	HSM742d0C1p_13660 RNaseP_bact_b	HSM742d0C1p_25690 bacteriocin ABC transporter ATP-binding protein		HSM742d0C1p_25720 transposase for IS431	HSM742d0C1p_16450 rliD	HSM742d0C1p_25720 transposase for IS431	HSM742d0C1p_25590 type I restriction enzyme restriction chain	HSM742d0C1p_16450 rliD	HSM742d0C1p_16450 rliD	HSM742d0C1p_25720 transposase for IS431	HSM742d0C1p_26380 tRNA-Leu(taa)	HSM742d0C1p_25590 type I restriction enzyme restriction chain	HSM742d0C1p_07880 tRNA-Val(tac)	HSM742d0C1p_16450 rliD	HSM742d0C1p_19920 flagellar hook-length control protein	HSM742d0C1p_14910 phage head morphogenesis protein	HSM742d0C1p_22240 cadmium efflux system accessory protein CadX	HSM742d0C1p_19920 flagellar hook-length control protein	HSM742d0C1p_07880 tRNA-Val(tac)	HSM742d0C1p_07880 tRNA-Val(tac)	HSM742d0C1p_26380 tRNA-Leu(taa)	HSM742d0C1p_16450 rliD	HSM742d0C1p_14910 phage head morphogenesis protein
HSM742d0C1p_25720 transposase for IS431	HSM742d0C1p_19370 Na+/H+ antiporter, MnhE subunit	HSM742d0C1p_25730 DNA topoisomerase III topB	HSM742d0C1p_15120 phage head-tail joining protein	HSM742d0C1p_24670 SAP domain-containing protein	HSM742d0C1p_25730 DNA topoisomerase III topB		HSM742d0C1p_16450 rliD	HSM742d0C1p_19920 flagellar hook-length control protein	HSM742d0C1p_14910 phage head morphogenesis protein	HSM742d0C1p_25600 SSS family solute:sodium (Na+)/proline symporter	HSM742d0C1p_19920 flagellar hook-length control protein	HSM742d0C1p_26130 Fibronectin-binding protein (FBP)	HSM742d0C1p_07880 tRNA-Val(tac)	HSM742d0C1p_07880 tRNA-Val(tac)	HSM742d0C1p_25600 SSS family solute:sodium (Na+)/proline symporter	HSM742d0C1p_16450 rliD	HSM742d0C1p_19920 flagellar hook-length control protein	HSM742d0C1p_26130 Fibronectin-binding protein (FBP)	HSM742d0C1p_19370 Na+/H+ antiporter, MnhE subunit	HSM742d0C1p_25590 type I restriction enzyme restriction chain	HSM742d0C1p_25590 type I restriction enzyme restriction chain	HSM742d0C1p_14910 phage head morphogenesis protein	HSM742d0C1p_16450 rliD	HSM742d0C1p_14910 phage head morphogenesis protein	HSM742d0C1p_19370 Na+/H+ antiporter, MnhE subunit	HSM742d0C1p_16450 rliD
HSM742d0C1p_26380 tRNA-Leu(taa)	HSM742d0C1p_19920 flagellar hook-length control protein	HSM742d0C1p_25790 P-ATPase superfamily P-type ATPase copper (Cu2+)transporter	HSM742d0C1p_24670 SAP domain-containing protein		HSM742d0C1p_25790 P-ATPase superfamily P-type ATPase copper (Cu2+)transporter		HSM742d0C1p_19370 Na+/H+ antiporter, MnhE subunit	HSM742d0C1p_25590 type I restriction enzyme restriction chain	HSM742d0C1p_19370 Na+/H+ antiporter, MnhE subunit	HSM742d0C1p_25690 bacteriocin ABC transporter ATP-binding protein	HSM742d0C1p_25590 type I restriction enzyme restriction chain	HSM742d0C1p_12630 ferric uptake regulator-like protein	HSM742d0C1p_14910 phage head morphogenesis protein	HSM742d0C1p_19370 Na+/H+ antiporter, MnhE subunit	HSM742d0C1p_25690 bacteriocin ABC transporter ATP-binding protein	HSM742d0C1p_25590 type I restriction enzyme restriction chain	HSM742d0C1p_22240 cadmium efflux system accessory protein CadX	HSM742d0C1p_12400 16S ribosomal RNA methyltransferase RsmE	HSM742d0C1p_19920 flagellar hook-length control protein	HSM742d0C1p_25600 SSS family solute:sodium (Na+)/proline symporter	HSM742d0C1p_25600 SSS family solute:sodium (Na+)/proline symporter	HSM742d0C1p_16450 rliD	HSM742d0C1p_19370 Na+/H+ antiporter, MnhE subunit	HSM742d0C1p_16450 rliD	HSM742d0C1p_19920 flagellar hook-length control protein	HSM742d0C1p_19920 flagellar hook-length control protein
	HSM742d0C1p_22240 cadmium efflux system accessory protein CadX	HSM742d0C1p_25820 Copper-sensing transcriptional repressor CsoR			HSM742d0C1p_25820 Copper-sensing transcriptional repressor CsoR		HSM742d0C1p_25590 type I restriction enzyme restriction chain	HSM742d0C1p_25600 SSS family solute:sodium (Na+)/proline symporter	HSM742d0C1p_25590 type I restriction enzyme restriction chain	HSM742d0C1p_25730 DNA topoisomerase III topB	HSM742d0C1p_25600 SSS family solute:sodium (Na+)/proline symporter	HSM742d0C1p_14310 phosphoriborylanthranilate isomerase	HSM742d0C1p_16450 rliD	HSM742d0C1p_22240 cadmium efflux system accessory protein CadX	HSM742d0C1p_25730 DNA topoisomerase III topB	HSM742d0C1p_25600 SSS family solute:sodium (Na+)/proline symporter	HSM742d0C1p_08800 SprT family protein	HSM742d0C1p_12630 ferric uptake regulator-like protein	HSM742d0C1p_25590 type I restriction enzyme restriction chain	HSM742d0C1p_25690 bacteriocin ABC transporter ATP-binding protein	HSM742d0C1p_25690 bacteriocin ABC transporter ATP-binding protein	HSM742d0C1p_26130 Fibronectin-binding protein (FBP)	HSM742d0C1p_25590 type I restriction enzyme restriction chain	HSM742d0C1p_19920 flagellar hook-length control protein	HSM742d0C1p_22240 cadmium efflux system accessory protein CadX	HSM742d0C1p_25590 type I restriction enzyme restriction chain
	HSM742d0C1p_25590 type I restriction enzyme restriction chain	HSM742d0C1p_26130 Fibronectin-binding protein (FBP)			HSM742d0C1p_26130 Fibronectin-binding protein (FBP)		HSM742d0C1p_25600 SSS family solute:sodium (Na+)/proline symporter	HSM742d0C1p_25690 bacteriocin ABC transporter ATP-binding protein	HSM742d0C1p_25600 SSS family solute:sodium (Na+)/proline symporter	HSM742d0C1p_25790 P-ATPase superfamily P-type ATPase copper (Cu2+)transporter	HSM742d0C1p_25690 bacteriocin ABC transporter ATP-binding protein	HSM742d0C1p_15120 phage head-tail joining protein	HSM742d0C1p_19370 Na+/H+ antiporter, MnhE subunit	HSM742d0C1p_25590 type I restriction enzyme restriction chain	HSM742d0C1p_25790 P-ATPase superfamily P-type ATPase copper (Cu2+)transporter	HSM742d0C1p_25690 bacteriocin ABC transporter ATP-binding protein	HSM742d0C1p_08820 tRNA-Gly(tcc)	HSM742d0C1p_13380 DNA-binding protein II	HSM742d0C1p_25600 SSS family solute:sodium (Na+)/proline symporter	HSM742d0C1p_25730 DNA topoisomerase III topB	HSM742d0C1p_25730 DNA topoisomerase III topB	HSM742d0C1p_09070 accessory gene regulator protein C	HSM742d0C1p_25600 SSS family solute:sodium (Na+)/proline symporter	HSM742d0C1p_22240 cadmium efflux system accessory protein CadX	HSM742d0C1p_25820 Copper-sensing transcriptional repressor CsoR	HSM742d0C1p_25600 SSS family solute:sodium (Na+)/proline symporter
	HSM742d0C1p_25600 SSS family solute:sodium (Na+)/proline symporter	HSM742d0C1p_26060 Replication initiation protein			HSM742d0C1p_26060 Replication initiation protein		HSM742d0C1p_25690 bacteriocin ABC transporter ATP-binding protein	HSM742d0C1p_25730 DNA topoisomerase III topB	HSM742d0C1p_25690 bacteriocin ABC transporter ATP-binding protein	HSM742d0C1p_25820 Copper-sensing transcriptional repressor CsoR	HSM742d0C1p_25730 DNA topoisomerase III topB	HSM742d0C1p_22890 RsaA	HSM742d0C1p_19920 flagellar hook-length control protein	HSM742d0C1p_25600 SSS family solute:sodium (Na+)/proline symporter	HSM742d0C1p_25820 Copper-sensing transcriptional repressor CsoR	HSM742d0C1p_25730 DNA topoisomerase III topB	HSM742d0C1p_09070 accessory gene regulator protein C	HSM742d0C1p_14660 50S ribosomal protein L33	HSM742d0C1p_25690 bacteriocin ABC transporter ATP-binding protein	HSM742d0C1p_25790 P-ATPase superfamily P-type ATPase copper (Cu2+)transporter	HSM742d0C1p_25790 P-ATPase superfamily P-type ATPase copper (Cu2+)transporter	HSM742d0C1p_10320 tRNA-Asp(gtc)	HSM742d0C1p_25690 bacteriocin ABC transporter ATP-binding protein	HSM742d0C1p_25590 type I restriction enzyme restriction chain	HSM742d0C1p_26130 Fibronectin-binding protein (FBP)	HSM742d0C1p_25690 bacteriocin ABC transporter ATP-binding protein
	HSM742d0C1p_25690 bacteriocin ABC transporter ATP-binding protein	HSM742d0C1p_26070 ctRNA_pT181			HSM742d0C1p_26070 ctRNA_pT181		HSM742d0C1p_25730 DNA topoisomerase III topB	HSM742d0C1p_25790 P-ATPase superfamily P-type ATPase copper (Cu2+)transporter	HSM742d0C1p_25730 DNA topoisomerase III topB	HSM742d0C1p_26130 Fibronectin-binding protein (FBP)	HSM742d0C1p_25790 P-ATPase superfamily P-type ATPase copper (Cu2+)transporter	HSM742d0C1p_24670 SAP domain-containing protein	HSM742d0C1p_08820 tRNA-Gly(tcc)	HSM742d0C1p_25690 bacteriocin ABC transporter ATP-binding protein	HSM742d0C1p_26130 Fibronectin-binding protein (FBP)	HSM742d0C1p_25790 P-ATPase superfamily P-type ATPase copper (Cu2+)transporter	HSM742d0C1p_09100 RNAIII	HSM742d0C1p_15110 phage protein	HSM742d0C1p_25730 DNA topoisomerase III topB	HSM742d0C1p_25820 Copper-sensing transcriptional repressor CsoR	HSM742d0C1p_25820 Copper-sensing transcriptional repressor CsoR	HSM742d0C1p_11520 50S ribosomal protein L35	HSM742d0C1p_25730 DNA topoisomerase III topB	HSM742d0C1p_25600 SSS family solute:sodium (Na+)/proline symporter	HSM742d0C1p_04820 TPP	HSM742d0C1p_25730 DNA topoisomerase III topB
	HSM742d0C1p_25730 DNA topoisomerase III topB	HSM742d0C1p_26090 Plasmid recombination enzyme			HSM742d0C1p_26090 Plasmid recombination enzyme		HSM742d0C1p_25790 P-ATPase superfamily P-type ATPase copper (Cu2+)transporter	HSM742d0C1p_25820 Copper-sensing transcriptional repressor CsoR	HSM742d0C1p_25790 P-ATPase superfamily P-type ATPase copper (Cu2+)transporter	HSM742d0C1p_08930 rli60	HSM742d0C1p_25820 Copper-sensing transcriptional repressor CsoR	HSM742d0C1p_26410 tRNA-Lys(ttt)	HSM742d0C1p_09100 RNAIII	HSM742d0C1p_25730 DNA topoisomerase III topB	HSM742d0C1p_14660 50S ribosomal protein L33	HSM742d0C1p_25820 Copper-sensing transcriptional repressor CsoR	HSM742d0C1p_10310 tRNA-Met(cat)	HSM742d0C1p_17950 spermidine/putrescine ABC transporter permease protein	HSM742d0C1p_25790 P-ATPase superfamily P-type ATPase copper (Cu2+)transporter	HSM742d0C1p_26130 Fibronectin-binding protein (FBP)	HSM742d0C1p_26130 Fibronectin-binding protein (FBP)	HSM742d0C1p_11530 50S ribosomal protein L20	HSM742d0C1p_25790 P-ATPase superfamily P-type ATPase copper (Cu2+)transporter	HSM742d0C1p_25690 bacteriocin ABC transporter ATP-binding protein	HSM742d0C1p_08420 ATP synthase delta chain	HSM742d0C1p_25790 P-ATPase superfamily P-type ATPase copper (Cu2+)transporter
	HSM742d0C1p_25790 P-ATPase superfamily P-type ATPase copper (Cu2+)transporter						HSM742d0C1p_25820 Copper-sensing transcriptional repressor CsoR	HSM742d0C1p_26130 Fibronectin-binding protein (FBP)	HSM742d0C1p_25820 Copper-sensing transcriptional repressor CsoR	HSM742d0C1p_12630 ferric uptake regulator-like protein	HSM742d0C1p_26130 Fibronectin-binding protein (FBP)		HSM742d0C1p_09880 monofunctional glycosyltransferase	HSM742d0C1p_25790 P-ATPase superfamily P-type ATPase copper (Cu2+)transporter	HSM742d0C1p_15120 phage head-tail joining protein	HSM742d0C1p_26130 Fibronectin-binding protein (FBP)	HSM742d0C1p_10320 tRNA-Asp(gtc)	HSM742d0C1p_18970 oligopeptide transport system permease protein	HSM742d0C1p_25820 Copper-sensing transcriptional repressor CsoR	HSM742d0C1p_11610 hemA concentration negative effector	HSM742d0C1p_09100 RNAIII	HSM742d0C1p_11750 L21_leader	HSM742d0C1p_25820 Copper-sensing transcriptional repressor CsoR	HSM742d0C1p_25730 DNA topoisomerase III topB	HSM742d0C1p_08930 rli60	HSM742d0C1p_25820 Copper-sensing transcriptional repressor CsoR
	HSM742d0C1p_25820 Copper-sensing transcriptional repressor CsoR						HSM742d0C1p_26130 Fibronectin-binding protein (FBP)	HSM742d0C1p_14660 50S ribosomal protein L33	HSM742d0C1p_26130 Fibronectin-binding protein (FBP)	HSM742d0C1p_13900 tsr25	HSM742d0C1p_08930 rli60		HSM742d0C1p_10310 tRNA-Met(cat)	HSM742d0C1p_25820 Copper-sensing transcriptional repressor CsoR	HSM742d0C1p_24670 SAP domain-containing protein	HSM742d0C1p_09070 accessory gene regulator protein C	HSM742d0C1p_10350 tRNA-Gly(tcc)	HSM742d0C1p_20180 RsaH	HSM742d0C1p_26130 Fibronectin-binding protein (FBP)	HSM742d0C1p_12400 16S ribosomal RNA methyltransferase RsmE	HSM742d0C1p_10670 T-box	HSM742d0C1p_11920 T-box	HSM742d0C1p_26130 Fibronectin-binding protein (FBP)	HSM742d0C1p_25790 P-ATPase superfamily P-type ATPase copper (Cu2+)transporter	HSM742d0C1p_09070 accessory gene regulator protein C	HSM742d0C1p_26130 Fibronectin-binding protein (FBP)
	HSM742d0C1p_26130 Fibronectin-binding protein (FBP)							HSM742d0C1p_24670 SAP domain-containing protein	HSM742d0C1p_08820 tRNA-Gly(tcc)	HSM742d0C1p_14460 transcription antiterminator	HSM742d0C1p_09070 accessory gene regulator protein C		HSM742d0C1p_10320 tRNA-Asp(gtc)	HSM742d0C1p_26130 Fibronectin-binding protein (FBP)	HSM742d0C1p_24760 Purine	HSM742d0C1p_10310 tRNA-Met(cat)	HSM742d0C1p_12400 16S ribosomal RNA methyltransferase RsmE	HSM742d0C1p_21480 truncated UDP-glucose:polyglycerol phosphate glucosyltransferase	HSM742d0C1p_09070 accessory gene regulator protein C	HSM742d0C1p_12630 ferric uptake regulator-like protein	HSM742d0C1p_12350 heat-inducible transcriptional repressor	HSM742d0C1p_12630 ferric uptake regulator-like protein	HSM742d0C1p_08820 tRNA-Gly(tcc)	HSM742d0C1p_25820 Copper-sensing transcriptional repressor CsoR	HSM742d0C1p_09100 RNAIII	HSM742d0C1p_07670 transposase for IS1272
									HSM742d0C1p_12400 16S ribosomal RNA methyltransferase RsmE	HSM742d0C1p_21650 multisubunit Na+/H+ antiporter	HSM742d0C1p_09100 RNAIII		HSM742d0C1p_11750 L21_leader	HSM742d0C1p_09070 accessory gene regulator protein C	HSM742d0C1p_26060 Replication initiation protein	HSM742d0C1p_10320 tRNA-Asp(gtc)	HSM742d0C1p_12630 ferric uptake regulator-like protein	HSM742d0C1p_24900 N-acetyltransferase GCN5	HSM742d0C1p_11610 hemA concentration negative effector	HSM742d0C1p_14310 phosphoriborylanthranilate isomerase	HSM742d0C1p_14310 phosphoriborylanthranilate isomerase	HSM742d0C1p_13900 tsr25	HSM742d0C1p_09100 RNAIII	HSM742d0C1p_26130 Fibronectin-binding protein (FBP)	HSM742d0C1p_10000 D-isomer specific 2-hydroxyacid dehydrogenase family protein	HSM742d0C1p_08930 rli60
									HSM742d0C1p_14310 phosphoriborylanthranilate isomerase	HSM742d0C1p_24270 transposase for IS431	HSM742d0C1p_10320 tRNA-Asp(gtc)		HSM742d0C1p_12350 heat-inducible transcriptional repressor	HSM742d0C1p_11610 hemA concentration negative effector	HSM742d0C1p_26070 ctRNA_pT181	HSM742d0C1p_12400 16S ribosomal RNA methyltransferase RsmE	HSM742d0C1p_14310 phosphoriborylanthranilate isomerase	HSM742d0C1p_26300 tRNA-Ser(tga)	HSM742d0C1p_11750 L21_leader	HSM742d0C1p_14980 Holin family protein	HSM742d0C1p_15120 phage head-tail joining protein	HSM742d0C1p_14370 T-box	HSM742d0C1p_10320 tRNA-Asp(gtc)	HSM742d0C1p_08420 ATP synthase delta chain	HSM742d0C1p_10260 signal transduction protein TRAP	HSM742d0C1p_10000 D-isomer specific 2-hydroxyacid dehydrogenase family protein
									HSM742d0C1p_14660 50S ribosomal protein L33	HSM742d0C1p_24670 SAP domain-containing protein	HSM742d0C1p_12400 16S ribosomal RNA methyltransferase RsmE		HSM742d0C1p_12550 DNA primase	HSM742d0C1p_15080 major tail protein	HSM742d0C1p_26090 Plasmid recombination enzyme	HSM742d0C1p_13900 tsr25	HSM742d0C1p_14360 T-box		HSM742d0C1p_12400 16S ribosomal RNA methyltransferase RsmE	HSM742d0C1p_15120 phage head-tail joining protein	HSM742d0C1p_23830 5S ribosomal RNA	HSM742d0C1p_14660 50S ribosomal protein L33	HSM742d0C1p_11610 hemA concentration negative effector	HSM742d0C1p_08530 TPP	HSM742d0C1p_10320 tRNA-Asp(gtc)	HSM742d0C1p_10320 tRNA-Asp(gtc)
									HSM742d0C1p_22890 RsaA	HSM742d0C1p_26310 tRNA-Asp(gtc)	HSM742d0C1p_12630 ferric uptake regulator-like protein		HSM742d0C1p_15120 phage head-tail joining protein	HSM742d0C1p_24270 transposase for IS431		HSM742d0C1p_14660 50S ribosomal protein L33	HSM742d0C1p_15120 phage head-tail joining protein		HSM742d0C1p_12630 ferric uptake regulator-like protein	HSM742d0C1p_16080 integrase-like protein	HSM742d0C1p_24670 SAP domain-containing protein	HSM742d0C1p_15120 phage head-tail joining protein	HSM742d0C1p_13900 tsr25	HSM742d0C1p_09070 accessory gene regulator protein C	HSM742d0C1p_11480 Lysine	HSM742d0C1p_11370 alkaline phosphatase synthesis sensor protein
									HSM742d0C1p_23830 5S ribosomal RNA	HSM742d0C1p_26410 tRNA-Lys(ttt)	HSM742d0C1p_14410 4-oxalocrotonate tautomerase		HSM742d0C1p_15320 endodeoxyribonuclease RusA	HSM742d0C1p_24670 SAP domain-containing protein		HSM742d0C1p_15030 Prophage endopeptidase tail	HSM742d0C1p_19770 SAM		HSM742d0C1p_14660 50S ribosomal protein L33	HSM742d0C1p_22090 nitroreductase family protein	HSM742d0C1p_24970 bla regulator protein blaR1	HSM742d0C1p_15320 endodeoxyribonuclease RusA	HSM742d0C1p_14370 T-box	HSM742d0C1p_09100 RNAIII	HSM742d0C1p_11610 hemA concentration negative effector	HSM742d0C1p_11750 L21_leader
									HSM742d0C1p_24670 SAP domain-containing protein		HSM742d0C1p_14980 Holin family protein		HSM742d0C1p_22090 nitroreductase family protein	HSM742d0C1p_24980 beta-lactamase repressor		HSM742d0C1p_15080 major tail protein	HSM742d0C1p_21650 multisubunit Na+/H+ antiporter		HSM742d0C1p_15120 phage head-tail joining protein	HSM742d0C1p_22890 RsaA	HSM742d0C1p_24980 beta-lactamase repressor	HSM742d0C1p_20180 RsaH	HSM742d0C1p_15320 endodeoxyribonuclease RusA	HSM742d0C1p_11500 L20_leader	HSM742d0C1p_11750 L21_leader	HSM742d0C1p_12240 shikimate dehydrogenease
									HSM742d0C1p_24760 Purine		HSM742d0C1p_15320 endodeoxyribonuclease RusA		HSM742d0C1p_24270 transposase for IS431	HSM742d0C1p_26060 Replication initiation protein		HSM742d0C1p_16070 DNA polymerase III alpha chain PolC-type	HSM742d0C1p_21930 replication protein Rep		HSM742d0C1p_20220 tRNA-Arg(ccg)	HSM742d0C1p_24670 SAP domain-containing protein	HSM742d0C1p_26060 Replication initiation protein	HSM742d0C1p_23820 tRNA-Val(tac)	HSM742d0C1p_21900 replication initiation protein Rep	HSM742d0C1p_11610 hemA concentration negative effector	HSM742d0C1p_12400 16S ribosomal RNA methyltransferase RsmE	HSM742d0C1p_12400 16S ribosomal RNA methyltransferase RsmE
									HSM742d0C1p_26060 Replication initiation protein		HSM742d0C1p_16070 DNA polymerase III alpha chain PolC-type		HSM742d0C1p_24290 Archaea_SRP	HSM742d0C1p_26070 ctRNA_pT181		HSM742d0C1p_18970 oligopeptide transport system permease protein	HSM742d0C1p_23780 tRNA-Leu(taa)		HSM742d0C1p_23780 tRNA-Leu(taa)	HSM742d0C1p_24970 bla regulator protein blaR1	HSM742d0C1p_26070 ctRNA_pT181	HSM742d0C1p_24760 Purine	HSM742d0C1p_24270 transposase for IS431	HSM742d0C1p_12400 16S ribosomal RNA methyltransferase RsmE	HSM742d0C1p_12630 ferric uptake regulator-like protein	HSM742d0C1p_12630 ferric uptake regulator-like protein
									HSM742d0C1p_26070 ctRNA_pT181		HSM742d0C1p_18170 TPP		HSM742d0C1p_24350 tRNA-Ser(tga)	HSM742d0C1p_26090 Plasmid recombination enzyme		HSM742d0C1p_24670 SAP domain-containing protein	HSM742d0C1p_23830 5S ribosomal RNA		HSM742d0C1p_24670 SAP domain-containing protein	HSM742d0C1p_24980 beta-lactamase repressor	HSM742d0C1p_26090 Plasmid recombination enzyme	HSM742d0C1p_24970 bla regulator protein blaR1	HSM742d0C1p_24300 Bacteria_large_SRP	HSM742d0C1p_12420 30S ribosomal protein S21	HSM742d0C1p_13020 ISSau3 transposase	HSM742d0C1p_13380 DNA-binding protein II
									HSM742d0C1p_26090 Plasmid recombination enzyme		HSM742d0C1p_20180 RsaH		HSM742d0C1p_24670 SAP domain-containing protein	HSM742d0C1p_26390 tRNA-Gly(gcc)		HSM742d0C1p_26060 Replication initiation protein	HSM742d0C1p_24270 transposase for IS431		HSM742d0C1p_24970 bla regulator protein blaR1	HSM742d0C1p_26060 Replication initiation protein	HSM742d0C1p_26330 tRNA-Met(cat)	HSM742d0C1p_24980 beta-lactamase repressor	HSM742d0C1p_24670 SAP domain-containing protein	HSM742d0C1p_12630 ferric uptake regulator-like protein	HSM742d0C1p_13380 DNA-binding protein II	HSM742d0C1p_14310 phosphoriborylanthranilate isomerase
									HSM742d0C1p_26420 tRNA-Thr(tgt)		HSM742d0C1p_22230 putative cadmium binding protein CadD		HSM742d0C1p_24760 Purine			HSM742d0C1p_26070 ctRNA_pT181	HSM742d0C1p_24300 Bacteria_large_SRP		HSM742d0C1p_26060 Replication initiation protein	HSM742d0C1p_26070 ctRNA_pT181		HSM742d0C1p_26370 tRNA-Arg(acg)	HSM742d0C1p_24760 Purine	HSM742d0C1p_14310 phosphoriborylanthranilate isomerase	HSM742d0C1p_13660 RNaseP_bact_b	HSM742d0C1p_14460 transcription antiterminator
											HSM742d0C1p_23780 tRNA-Leu(taa)		HSM742d0C1p_26280 tRNA-Asp(gtc)			HSM742d0C1p_26090 Plasmid recombination enzyme	HSM742d0C1p_24350 tRNA-Ser(tga)		HSM742d0C1p_26070 ctRNA_pT181	HSM742d0C1p_26090 Plasmid recombination enzyme		HSM742d0C1p_26420 tRNA-Thr(tgt)	HSM742d0C1p_24970 bla regulator protein blaR1	HSM742d0C1p_14460 transcription antiterminator	HSM742d0C1p_13900 tsr25	HSM742d0C1p_15040 phage tail protein
											HSM742d0C1p_24270 transposase for IS431		HSM742d0C1p_26320 tRNA-Ser(tga)			HSM742d0C1p_26330 tRNA-Met(cat)	HSM742d0C1p_24670 SAP domain-containing protein		HSM742d0C1p_26090 Plasmid recombination enzyme				HSM742d0C1p_26280 tRNA-Asp(gtc)	HSM742d0C1p_14660 50S ribosomal protein L33	HSM742d0C1p_14310 phosphoriborylanthranilate isomerase	HSM742d0C1p_16070 DNA polymerase III alpha chain PolC-type
											HSM742d0C1p_24670 SAP domain-containing protein		HSM742d0C1p_26430 tRNA-Val(tac)			HSM742d0C1p_26420 tRNA-Thr(tgt)	HSM742d0C1p_24980 beta-lactamase repressor		HSM742d0C1p_26410 tRNA-Lys(ttt)				HSM742d0C1p_26310 tRNA-Asp(gtc)	HSM742d0C1p_15110 phage protein	HSM742d0C1p_14460 transcription antiterminator	HSM742d0C1p_18990 oligopeptide ABC transporter (ATP-binding protein)
											HSM742d0C1p_24970 bla regulator protein blaR1						HSM742d0C1p_26310 tRNA-Asp(gtc)						HSM742d0C1p_26420 tRNA-Thr(tgt)	HSM742d0C1p_15120 phage head-tail joining protein	HSM742d0C1p_14660 50S ribosomal protein L33	HSM742d0C1p_20220 tRNA-Arg(ccg)
											HSM742d0C1p_26060 Replication initiation protein						HSM742d0C1p_26340 tRNA-Met(cat)							HSM742d0C1p_15320 endodeoxyribonuclease RusA	HSM742d0C1p_15030 Prophage endopeptidase tail	HSM742d0C1p_22230 putative cadmium binding protein CadD
											HSM742d0C1p_26070 ctRNA_pT181						HSM742d0C1p_26350 tRNA-Ala(tgc)							HSM742d0C1p_16070 DNA polymerase III alpha chain PolC-type	HSM742d0C1p_15120 phage head-tail joining protein	HSM742d0C1p_22890 RsaA
											HSM742d0C1p_26090 Plasmid recombination enzyme						HSM742d0C1p_26830 5S ribosomal RNA							HSM742d0C1p_17950 spermidine/putrescine ABC transporter permease protein	HSM742d0C1p_15130 phage DNA packaging protein	HSM742d0C1p_23750 tRNA-Ala(tgc)
											HSM742d0C1p_26330 tRNA-Met(cat)													HSM742d0C1p_21440 RsaD	HSM742d0C1p_15320 endodeoxyribonuclease RusA	HSM742d0C1p_24670 SAP domain-containing protein
																								HSM742d0C1p_21930 replication protein Rep	HSM742d0C1p_16080 integrase-like protein	HSM742d0C1p_24760 Purine
																								HSM742d0C1p_21950 ABC-type multidrug transport system, ATPase component	HSM742d0C1p_17250 Lipoprotein signal peptidase (Prolipoprotein signal peptidase)	HSM742d0C1p_24900 N-acetyltransferase GCN5
																								HSM742d0C1p_24670 SAP domain-containing protein	HSM742d0C1p_18400 autolysis and methicillin resistant-related protein	HSM742d0C1p_24970 bla regulator protein blaR1
																								HSM742d0C1p_24970 bla regulator protein blaR1	HSM742d0C1p_18450 ATL autolysin transcription regulator	HSM742d0C1p_25570 endonuclease
																								HSM742d0C1p_24980 beta-lactamase repressor	HSM742d0C1p_19210 type-I signal peptidase
																								HSM742d0C1p_25570 endonuclease	HSM742d0C1p_20180 RsaH
																								HSM742d0C1p_26280 tRNA-Asp(gtc)	HSM742d0C1p_21280 putative ABC-type transport system, permease component
																								HSM742d0C1p_26310 tRNA-Asp(gtc)	HSM742d0C1p_21440 RsaD
																									HSM742d0C1p_22890 RsaA
																									HSM742d0C1p_23100 UDP-N-acetylmuramoyl-tripeptide--D-alanyl-D-alanine ligase
																									HSM742d0C1p_24670 SAP domain-containing protein
																									HSM742d0C1p_24900 N-acetyltransferase GCN5
							HSM742d0C1p_07140 hypothetical protein																		HSM742d0C1p_24970 bla regulator protein blaR1
																									HSM742d0C1p_24980 beta-lactamase repressor
																									HSM742d0C1p_26310 tRNA-Asp(gtc)
							HSM742d0C1p_09510 hypothetical protein																		HSM742d0C1p_26410 tRNA-Lys(ttt)
							HSM742d0C1p_10530 hypothetical protein
							HSM742d0C1p_12090 hypothetical protein
							HSM742d0C1p_14820 hypothetical protein
							HSM742d0C1p_15120 phage head-tail joining protein
							HSM742d0C1p_24670 SAP domain-containing protein
							HSM742d0C1p_24980 beta-lactamase repressor
							HSM742d0C1p_25160 hypothetical protein
							HSM742d0C1p_25240 hypothetical protein

## Sheet: (C) Genes_deleted_Function
Product	Genes	Molecular function	Biological process	d13C3	d13C4	d13C5	d16C2	d16C3	d16C4	d16C5	d22C1	d22C2	d22C3	d22C4	d22C5	d25C1	d25C2	d25C3	d25C4	d25C5	d28C1	d28C2	d28C3	d28C4	d28C5	d34C1	d34C2	d34C3	d34C4	d34C5
HSM742d0C1p_04820 TPP	n/a	Co-factor for multiple enzymes	Carbohydrate metabolism, oxidative energy metabolism
HSM742d0C1p_07670 transposase for IS1272	tnp	DNA binding, transposase activity	Transposition, DNA-mediated																														Deleted
HSM742d0C1p_07880 tRNA-Val(tac)	tRNA-Val	Translation machinery (link the nucleotide mRNA sequence and the growing polypeptide)																															Present
HSM742d0C1p_08800 SprT family protein	SprT (protein)	Zinc ion binding	Involved in bolA gene expression at the stationary phase
HSM742d0C1p_08420 ATP synthase delta chain	n/a	Proton-transporting ATP synthase activity, rotational mechanism	ATP synthesis coupled proton transport
HSM742d0C1p_08530 TPP	n/a	Co-factor for multiple enzymes	Carbohydrate metabolism, oxidative energy metabolism
HSM742d0C1p_08820 tRNA-Gly(tcc)	tRNA-Gly	Translation machinery (link the nucleotide mRNA sequence and the growing polypeptide)
HSM742d0C1p_08930 rli60	n/a	Virulence gene regulation
HSM742d0C1p_09100 RNAIII	n/a	Virulence gene regulation (cell adhesion factors in S. aureus)
HSM742d0C1p_09920 teichoic acid transporter	tagH	Teichoic acids export ATP-binding protein, ATPase activity, ATPase-coupled teichoic acid transmembrane transporter activity, ATP binding	Transport
HSM742d0C1p_09070 accessory gene regulator protein C	agrC	Identical protein binding Source, phosphorelay sensor kinase activity	Phosphorelay signal transduction system
HSM742d0C1p_09880 monofunctional glycosyltransferase	mgt	Peptidoglycan glycosyltransferase activity	Cell wall organization, peptidoglycan biosynthetic process, regulation of cell shape
HSM742d0C1p_10320 tRNA-Asp(gtc)	tRNA-Asp	Translation machinery (link the nucleotide mRNA sequence and the growing polypeptide)
HSM742d0C1p_10000 D-isomer specific 2-hydroxyacid dehydrogenase family protein	SH0752	NAD binding, oxidoreductase activity, acting on the CH-OH group of donors, NAD or NADP as acceptor	Oxidoreductase
HSM742d0C1p_10260 signal transduction protein TRAP	traP	Activation of agr system and consequent RNAIII synthesis (virulence). Upregulation of the expression of toxins and genes necessary for biofilm formation	Pathogenesis
HSM742d0C1p_10350 tRNA-Gly(tcc)	tRNA-Gly	Translation machinery (link the nucleotide mRNA sequence and the growing polypeptide)
HSM742d0C1p_10670 T-box	T-box	Regulate expression of aminoacyl-tRNA synthetase genes and genes involved in amino acid biosynthesis and uptake. T-boxes control mainly transcription of genes related to amino acid transport, metabolism and aminoacylation
HSM742d0C1p_10310 tRNA-Met(cat)	tRNA-Met	Translation machinery (link the nucleotide mRNA sequence and the growing polypeptide)
HSM742d0C1p_11480 Lysine	n/a	Catalytic activity	Metabolic process
HSM742d0C1p_11500 L20_leader	n/a	Ribosome biogenesis, autoregulatory mechanism to control the concentration of ribosomal proteins L20
HSM742d0C1p_11370 alkaline phosphatase synthesis sensor protein	n/a	Phosphate regulon sensor histidine kinase	Phosphate ion transport
HSM742d0C1p_11520 50S ribosomal protein L35	rpmI	Structural constituent of ribosom, Nucleotidyltransferase, Ribonucleoprotein, Ribosomal protein, Transferase	Translation
HSM742d0C1p_11530 50S ribosomal protein L20	rplU	Structural constituent of ribosome, Ribonucleoprotein, Ribosomal protein, RNA-binding, rRNA-binding	Translation
HSM742d0C1p_11920 T-box	T-box	Regulate expression of aminoacyl-tRNA synthetase genes and genes involved in amino acid biosynthesis and uptake. T-boxes control mainly transcription of genes related to amino acid transport, metabolism and aminoacylation
HSM742d0C1p_11750 L21_leader	n/a	Ribosomal protein leader autoregulatory structure that regulates mRNAs containing a gene that encodes ribosomal protein L21
HSM742d0C1p_11610 hemA concentration negative effector	hemX	Heme binding	Cytochrome complex assembly
HSM742d0C1p_12400 16S ribosomal RNA methyltransferase RsmE	rsmE	Methyltransferase activity	Methylation, rRNA processing
HSM742d0C1p_12420 30S ribosomal protein S21	rpsU	Structural constituant of ribosome	Translation
HSM742d0C1p_12240 shikimate dehydrogenease	aroE	NADP binding, shimimate 3-dehydrogenase (NADP+) activity	Aromatic amino acid family biosynthetic process, chorismate biosynthetic process, shikimate metabolic process
HSM742d0C1p_12550 DNA primase	dnaG	ATP binding, DNA binding, DNA helicase activity DNA primase activity, zinc ion binding	DNA replication, Transcription
HSM742d0C1p_12350 heat-inducible transcriptional repressor	hrcA	DNA binding	Negative regulation of transcription, DNA-templated
HSM742d0C1p_12630 ferric uptake regulator-like protein	SH1362	DNA-binding transcription factor activity	Transcription, transcription regulation
HSM742d0C1p_13660 RNaseP_bact_b	n/a	Ribonuclease P, cleaves RNA
HSM742d0C1p_13020 ISSau3 transposase	n/a	DNA binding, transposase activity	Transposition, DNA- mediated
HSM742d0C1p_13380 DNA-binding protein II	n/a	DNA binding	DNA repair
HSM742d0C1p_13900 tsr25	tsr25	sRNA, Role during S. aureus bloodstream infections, adaption to environmental changes
HSM742d0C1p_14460 transcription antiterminator	nusB	RNA binding	DNA-templated transcription, termination, regulation of transcription, DNA-templated, transcription antitermination
HSM742d0C1p_14660 50S ribosomal protein L33	rpmG	Structural constituent of ribosome, Ribonucleoprotein, Ribosomal protein	Translation
HSM742d0C1p_14310 phosphoriborylanthranilate isomerase	trpF	Phosphoribosylanthranilate isomerase activity	Tryptophan biosynthetic process
HSM742d0C1p_14360 T-box	T-box	Regulate expression of aminoacyl-tRNA synthetase genes and genes involved in amino acid biosynthesis and uptake. T-boxes control mainly transcription of genes related to amino acid transport, metabolism and aminoacylation
HSM742d0C1p_14370 T-box	T-box	Regulate expression of aminoacyl-tRNA synthetase genes and genes involved in amino acid biosynthesis and uptake. T-boxes control mainly transcription of genes related to amino acid transport, metabolism and aminoacylation
HSM742d0C1p_14410 4-oxalocrotonate tautomerase	SH1546	Isomerase activity	Cellular aromatic compound metabolic process
HSM742d0C1p_14980 Holin family protein	n/a	Host lysis by bacteriophage, collapse of the membrane potential and permeabilization of the membrane
HSM742d0C1p_14910 phage head morphogenesis protein	n/a	Phage head morphogenesis	Pathogenesis
HSM742d0C1p_15180 phage terminase small subunit	n/a	DNA binding, identical protein binding	DNA packaging
HSM742d0C1p_15080 major tail protein	n/a	Recognition of the host cell and for delivery of the phage DNA to the bacterial cytoplasm	Pathogenesis
HSM742d0C1p_15320 endodeoxyribonuclease RusA	RusA (protein)	Magnesium ion binding	DNA recombination, DNA repair
HSM742d0C1p_15040 phage tail protein	n/a	Recognition of the host cell and for delivery of the phage DNA to the bacterial cytoplasm	Pathogenesis
HSM742d0C1p_15130 phage DNA packaging protein	B8W97_14875	Phage DNA packaging occurs by DNA translocation into a preformed protein shell—a prohead—with the aid of a packaging enzyme or a terminase	Pathogenesis
HSM742d0C1p_15110 phage protein	n/a	Multiplication and release progeny phages from the infected bacterium, triggering bacterial cell death	Pathogenesis
HSM742d0C1p_15030 Prophage endopeptidase tail	n/a	Endopeptidase	Pathogenesis
HSM742d0C1p_15120 phage head-tail joining protein	n/a	Virion assembly	Pathogenesis
HSM742d0C1p_16070 DNA polymerase III alpha chain PolC-type	dnaE	3'-5' exonuclease activity, DNA-directed DNA polymerase activity, nucleic acid binding	DNA replication
HSM742d0C1p_16450 rliD	n/a	non-coding DNA
HSM742d0C1p_16080 integrase-like protein	n/a	DNA binding	DNA recombination
HSM742d0C1p_17110 DNA-directed RNA polymerase subunit omega chain	rpoZ	DNA binding, DNA-directed 5'-3' RNA polymerase activity	transcription, DNA-templated
HSM742d0C1p_17250 Lipoprotein signal peptidase (Prolipoprotein signal peptidase)	n/a	Aspartic-type endopeptidase activity	lipoprotein biosynthesis
HSM742d0C1p_17950 spermidine/putrescine ABC transporter permease protein	potB	Periplasmic transport system of putrescine and spermidine	Nickel cation transport, transmembrane transport
HSM742d0C1p_18990 oligopeptide ABC transporter (ATP-binding protein)	oppD	ATPase activity, ATP binding
HSM742d0C1p_18400 autolysis and methicillin resistant-related protein	fmt	Methicillin resistance	Peptide transport
HSM742d0C1p_18450 ATL autolysin transcription regulator	atlR	DNA-binding transcription factor activity	Transcription
HSM742d0C1p_18970 oligopeptide transport system permease protein	oppB	Part of the binding-protein-dependent transport system for oligopeptides; probably responsible for the translocation of the substrate across the membrane	Nickel cation transport, transmembrane transport
HSM742d0C1p_18170 TPP	n/a	Co-factor for multiple enzymes	Carbohydrate metabolism, oxidative energy metabolism
HSM742d0C1p_19210 type-I signal peptidase	sipB	Serine-type endopeptidase activity, hydrolase, protease	Essential for cell viability
HSM742d0C1p_19770 SAM	metK	ATP binding, magnesium ion binding, methionine adenosyltransferase activity	One-carbon metabolic process, S-adenosylmethionine biosynthetic process
HSM742d0C1p_19370 Na+/H+ antiporter, MnhE subunit	mnhE	Antiporter activity, cation transmembrane transporter activity
HSM742d0C1p_19920 flagellar hook-length control protein	n/a	Cell wall	Antiport, ion transport, transport
HSM742d0C1p_20180 RsaH	ncRNA	Noncoding RNA	Response to osmotic stress, oxidative stress and acidic pH
HSM742d0C1p_20220 tRNA-Arg(ccg)	tRNA-Arg	Translation machinery (link the nucleotide mRNA sequence and the growing polypeptide)
HSM742d0C1p_21440 RsaD	ncRNA	Noncoding RNA	Response to cold shock
HSM742d0C1p_21950 ABC-type multidrug transport system, ATPase component	n/a	ATPase-coupled transmembrane transporter activity, ATP binding	Transport
HSM742d0C1p_21900 replication initiation protein Rep	repC	DNA binding, DNA topoisomerase activity	DNA replication initiation
HSM742d0C1p_21930 replication protein Rep	rep	DNA-directed DNA polymerase activity	DNA replication initiation
HSM742d0C1p_21280 putative ABC-type transport system, permease component	vraG	ABC transport system	Transmembrane transport
HSM742d0C1p_21650 multisubunit Na+/H+ antiporter	AL503_012650	Antiporter activity, cation transmembrane transporter activity	Antiport, Transport
HSM742d0C1p_21480 truncated UDP-glucose:polyglycerol phosphate glucosyltransferase	n/a	Glycosyltransferase activity
HSM742d0C1p_22240 cadmium efflux system accessory protein CadX	cadX	DNA-binding transcription factor activity	Cadmium resistance
HSM742d0C1p_22890 RsaA	ncRNA	Noncoding RNA	Response to osmotic stress, oxidative stress and acidic pH
HSM742d0C1p_22230 putative cadmium binding protein CadD	cadD	Integral component of membrane	Cadmium resistance
HSM742d0C1p_22090 nitroreductase family protein	Sh0998	Oxidoreductase activity	Cellular response to oxidative stress
HSM742d0C1p_23810 tRNA-Thr(tgt)	tRNA-Thr	Translation machinery (link the nucleotide mRNA sequence and the growing polypeptide)
HSM742d0C1p_23830 5S ribosomal RNA	n/a	Ribosome function and cell survival, protein synthesis, ribosome assembly
HSM742d0C1p_23780 tRNA-Leu(taa)	tRNA-Leu	Translation machinery (link the nucleotide mRNA sequence and the growing polypeptide)
HSM742d0C1p_23750 tRNA-Ala(tgc)	tRNA-Ala	Translation machinery (link the nucleotide mRNA sequence and the growing polypeptide)
HSM742d0C1p_23100 UDP-N-acetylmuramoyl-tripeptide--D-alanyl-D-alanine ligase	BUZ28_09800	ATP binding, UDP-N-acetylmuramoyl-tripeptide-D-alanyl-D-alanine ligase activity	Cell cycle, cell division, cell wall organization, peptidoglycan biosynthetic process, regulation of cell shape
HSM742d0C1p_23820 tRNA-Val(tac)	tRNA-Val	Translation machinery (link the nucleotide mRNA sequence and the growing polypeptide)
HSM742d0C1p_24350 tRNA-Ser(tga)	tRNA-Ser	Translation machinery (link the nucleotide mRNA sequence and the growing polypeptide)
HSM742d0C1p_24670 SAP domain-containing protein	n/a	Transcription, DNA repair, RNA processing or apoptotic chromatin degradation, nucleic acid binding
HSM742d0C1p_24760 Purine	n/a	Purine nucleotide biosynthesis ?	Metabolic process
HSM742d0C1p_24970 bla regulator protein blaR1	blaR1	Penicillin binding
HSM742d0C1p_24270 transposase for IS431	tnp	Nucleic acid binding	DNA integration, transposition (IS transposition)
HSM742d0C1p_24980 beta-lactamase repressor	blaI	DNA-binding	Negative regulation of transcription, DNA-templated, response to antibiotic
HSM742d0C1p_24300 Bacteria_large_SRP	n/a	GTPase activity, GTP binding, 7S RNA binding	SRP-dependent cotranslational protein targeting to membrane
HSM742d0C1p_24290 Archaea_SRP	n/a	GTPase activity, GTP binding, 7S RNA binding	SRP-dependent cotranslational protein targeting to membrane
HSM742d0C1p_24900 N-acetyltransferase GCN5	SH1910	Glucosamine 6-phosphate N-acetyltransferase activity	UDP-N-acetylglucosamine biosynthetic proces
HSM742d0C1p_25590 type I restriction enzyme restriction chain	hsdR	ATP binding, DNA binding, type I site-specific deoxyribonuclease activity	DNA restriction-modification system
HSM742d0C1p_25600 SSS family solute:sodium (Na+)/proline symporter	putP	Proline:sodium symporter activity, sodium ion binding	Proline transport
HSM742d0C1p_25690 bacteriocin ABC transporter ATP-binding protein	n/a	ATPase activity, ATP binding	Transport
HSM742d0C1p_25730 DNA topoisomerase III topB	topB	DNA binding, DNA topoisomerase type I (single strand cut, ATP-independent) activity, magnesium ion binding	DNA topological change
HSM742d0C1p_25790 P-ATPase superfamily P-type ATPase copper (Cu2+)transporter	copA	ATPase-coupled cation transmembrane transporter activity, ATP binding, copper ion binding	Copper ion transport
HSM742d0C1p_25820 Copper-sensing transcriptional repressor CsoR	csoR	Metal iron binding	Regulation of transcription, DNA-templated
HSM742d0C1p_25720 transposase for IS431	tnp	Nucleic acid binding	DNA integration, transposition (IS transposition)
HSM742d0C1p_25570 endonuclease	n/a	Endonuclease activity	DNA repair
HSM742d0C1p_26810 transposase for IS1272	tnp	DNA binding, transposase activity	Transposition, DNA-mediated
HSM742d0C1p_26380 tRNA-Leu(taa)	tRNA-Leu	Translation machinery (link the nucleotide mRNA sequence and the growing polypeptide)
HSM742d0C1p_26130 Fibronectin-binding protein (FBP)	fnbB	Fibrogen binding	Cell adhesion, aggregation of unicellular organisms, pathogenesis
HSM742d0C1p_26060 Replication initiation protein	repC	DNA binding, DNA topoisomerase activity	DNA replication initiation
HSM742d0C1p_26070 ctRNA_pT181	n/a	Prevention of plasmid replication by inhibiting the production of plasmid-encoded molecules (RNAs or proteins) involved in the initiation of plasmid replication
HSM742d0C1p_26090 Plasmid recombination enzyme	n/a	DNA binding	DNA recombination
HSM742d0C1p_26420 tRNA-Thr(tgt)	tRNA-Thr	Translation machinery (link the nucleotide mRNA sequence and the growing polypeptide)
HSM742d0C1p_26410 tRNA-Lys(ttt)	tRNA-Lys	Translation machinery (link the nucleotide mRNA sequence and the growing polypeptide)
HSM742d0C1p_26310 tRNA-Asp(gtc)	tRNA-Asp	Translation machinery (link the nucleotide mRNA sequence and the growing polypeptide)
HSM742d0C1p_26280 tRNA-Asp(gtc)	tRNA-Asp	Translation machinery (link the nucleotide mRNA sequence and the growing polypeptide)
HSM742d0C1p_26320 tRNA-Ser(tga)	tRNA-Ser	Translation machinery (link the nucleotide mRNA sequence and the growing polypeptide)
HSM742d0C1p_26430 tRNA-Val(tac)	tRNA-Val	Translation machinery (link the nucleotide mRNA sequence and the growing polypeptide)
HSM742d0C1p_26330 tRNA-Met(cat)	tRNA-Met	Translation machinery (link the nucleotide mRNA sequence and the growing polypeptide)
HSM742d0C1p_26390 tRNA-Gly(gcc)	tRNA-Met	Translation machinery (link the nucleotide mRNA sequence and the growing polypeptide)
HSM742d0C1p_26340 tRNA-Met(cat)	tRNA-Ala	Translation machinery (link the nucleotide mRNA sequence and the growing polypeptide)
HSM742d0C1p_26350 tRNA-Ala(tgc)	tRNA-Ala	Translation machinery (link the nucleotide mRNA sequence and the growing polypeptide)
HSM742d0C1p_26830 5S ribosomal RNA	n/a	Ribosome function and cell survival, protein synthesis, ribosome assembly
HSM742d0C1p_26370 tRNA-Arg(acg)	tRNA-Arg	Translation machinery (link the nucleotide mRNA sequence and the growing polypeptide)
HSM742d0C1p_26300 tRNA-Ser(tga)	tRNA-Thr	Translation machinery (link the nucleotide mRNA sequence and the growing polypeptide)
